# Supplementary material for: L Antigen Family Member 3 Serves as a Prognostic Biomarker for the Clinical Outcome and Immune Infiltration in Skin Cutaneous Melanoma
Source: Biomed Res Int. 2021 Mar 18;2021:6648182. doi: 10.1155/2021/6648182 (PMC8000545; doi:10.1155/2021/6648182)
Supplement: Supplementary 1 — Supplementary Table 1: univariate Cox regression for overall survival on TCGA melanoma patients. [file 6648182.f1.txt]

Supplementary Table 1 Univariate cox regression for overall survival on TCGA melanoma patients.
OS	HR	Z score	p
Gender (female = 0, male = 1)	1.08	0.41	0.68
Age	1.02	4.09	4.23E-05****
T0 (used as reference)
T1	0.68	-0.82	0.41
T2	1.36	0.79	0.43
T3	1.62	1.25	0.21
T4	2.81	2.67	0.0077**
M0(used as reference)
M1	1.53	0.83	0.41
N0(used as reference)
N1	1.71	3.08	0.0021**
Lymph Node (used as reference)
Distant Metastasis	1.19	0.81	0.42
Reginal Cutaneous	0.97	-0.14	0.89
Radiation Therapy (no = 0, yes = 1)	0.4	-2.64	0.0084**
LAGE3	1.42	2.52	0.012**
**p < 0.01; ***p < 0.001; ****p < 0.0001.
