# Supplementary material for: L Antigen Family Member 3 Serves as a Prognostic Biomarker for the Clinical Outcome and Immune Infiltration in Skin Cutaneous Melanoma
Source: Biomed Res Int. 2021 Mar 18;2021:6648182. doi: 10.1155/2021/6648182 (PMC8000545; doi:10.1155/2021/6648182)
Supplement: Supplementary 2 — Supplementary Table 2: univariate Cox regression for disease-specific survival on TCGA melanoma patients. [file 6648182.f2.txt]

Supplementary Table 2 Univariate cox regression for disease specific survival on TCGA melanoma patients.
DSS	HR	Z score	p
Age	1.02	3.42	0.00062***
Gender (female = 0, male = 1)	1.02	0.12	0.91
T0 (used as reference)
T1	0.91	-0.18	0.86
T2	1.75	1.27	0.21
T3	2	1.59	0.11
T4	3.29	2.7	0.0070**
M0(used as reference)
M1	1.66	0.99	0.32
N0(used as reference)
N1	1.61	2.61	0.0092**
Lymph Node (used as reference)
Distant Metastasis	1.3	1.16	0.25
Reginal Cutaneous	0.94	-0.27	0.79
Radiation therapy (no = 0, yes = 1)	0.39	-2.55	0.011*
LAGE3	1.41	2.39	0.017*
*p < 0.05; **p < 0.01; ***p < 0.001.
