# Supplementary material for: L Antigen Family Member 3 Serves as a Prognostic Biomarker for the Clinical Outcome and Immune Infiltration in Skin Cutaneous Melanoma
Source: Biomed Res Int. 2021 Mar 18;2021:6648182. doi: 10.1155/2021/6648182 (PMC8000545; doi:10.1155/2021/6648182)
Supplement: Supplementary 3 — Supplementary Table 3: the coexpressed genes of LAGE3 in skin cutaneous melanoma samples. [file 6648182.f3.txt]

Supplementary Table 3 The co-expressed genes of LAGE3 in skin cutaneous melanoma samples.
gene1	gene2	cor	pvalue
LAGE3	LAGE3	1	0
LAGE3	FAM50A	0.72	0
LAGE3	NAA10	0.716	0
LAGE3	FAM3A	0.702	0
LAGE3	EMD	0.701	0
LAGE3	HSD17B10	0.688	0
LAGE3	FAM127B	0.687	0
LAGE3	IDH3G	0.68	0
LAGE3	APOA1BP	0.673	0
LAGE3	NDUFB11	0.672	0
LAGE3	BCAP31	0.671	0
LAGE3	SLC25A39	0.67	0
LAGE3	ATP6AP1	0.659	0
LAGE3	F8A1	0.655	0
LAGE3	DGCR6L	0.653	0
LAGE3	NDUFB7	0.652	0
LAGE3	UBL4A	0.65	0
LAGE3	ZNF593	0.645	0
LAGE3	BRI3	0.643	0
LAGE3	NDUFB10	0.641	0
LAGE3	C16orf42	0.636	0
LAGE3	FAM195A	0.636	0
LAGE3	COMMD4	0.635	0
LAGE3	APEX2	0.632	0
LAGE3	ATP6V0C	0.63	0
LAGE3	NDUFS7	0.63	0
LAGE3	RENBP	0.626	0
LAGE3	FAM127A	0.622	0
LAGE3	ATP6V1F	0.62	0
LAGE3	PQBP1	0.62	0
LAGE3	TCEB2	0.619	0
LAGE3	MRPL55	0.616	1.08E-50
LAGE3	AURKAIP1	0.614	0
LAGE3	EBP	0.614	0
LAGE3	MRPS34	0.614	0
LAGE3	C7orf59	0.612	0
LAGE3	HCFC1R1	0.612	0
LAGE3	TRAPPC5	0.611	0
LAGE3	RPP21	0.61	0
LAGE3	MGST3	0.609	0
LAGE3	NSDHL	0.609	0
LAGE3	SUV39H1	0.609	0
LAGE3	ABCD1	0.608	0
LAGE3	WDR13	0.607	0
LAGE3	MRPL24	0.606	0
LAGE3	ERI3	0.605	0
LAGE3	MRPS12	0.605	0
LAGE3	ANKRD9	0.603	0
LAGE3	BCL7C	0.603	0
LAGE3	CCDC124	0.603	0
LAGE3	PDZD11	0.603	0
LAGE3	C19orf70	0.601	0
LAGE3	MAD1L1	0.601	0
LAGE3	MRPL41	0.601	0
LAGE3	DPM3	0.6	0
LAGE3	PGP	0.599	0
LAGE3	ANAPC11	0.598	0
LAGE3	G6PD	0.596	0
LAGE3	TMUB1	0.596	0
LAGE3	NMRAL1	0.595	0
LAGE3	COX6A1	0.594	0
LAGE3	GPX4	0.593	0
LAGE3	KRTCAP2	0.593	0
LAGE3	LIN37	0.593	0
LAGE3	PQLC2	0.593	0
LAGE3	DGCR6	0.593	3.69E-46
LAGE3	COX6B1	0.592	0
LAGE3	NDUFA13	0.592	0
LAGE3	HMOX2	0.59	0
LAGE3	TMEM160	0.59	0
LAGE3	ASPSCR1	0.589	0
LAGE3	NDUFA1	0.589	0
LAGE3	TFPT	0.589	0
LAGE3	NUBP2	0.587	0
LAGE3	RBM42	0.587	0
LAGE3	DUS1L	0.585	0
LAGE3	FDX1L	0.585	0
LAGE3	MRPL12	0.585	0
LAGE3	ROMO1	0.585	0
LAGE3	SLC6A8	0.585	0
LAGE3	UQCR10	0.584	0
LAGE3	CISD3	0.583	0
LAGE3	C1orf122	0.582	0
LAGE3	HAUS7	0.582	0
LAGE3	NDUFA3	0.582	0
LAGE3	RRP1	0.582	0
LAGE3	TIMM17B	0.582	0
LAGE3	POP7	0.581	0
LAGE3	SCO2	0.581	0
LAGE3	COX5B	0.58	0
LAGE3	HSPB1	0.58	0
LAGE3	NDUFS6	0.578	0
LAGE3	ALKBH7	0.577	0
LAGE3	ANKRD39	0.577	0
LAGE3	COX8A	0.577	0
LAGE3	MBLAC1	0.577	0
LAGE3	SLC39A3	0.577	0
LAGE3	FASTK	0.576	0
LAGE3	LOC440957	0.576	0
LAGE3	TAZ	0.576	0
LAGE3	LSM4	0.576	4.28E-43
LAGE3	NSUN5	0.575	0
LAGE3	POLR2J	0.574	0
LAGE3	NDUFA11	0.573	0
LAGE3	MRPL2	0.572	0
LAGE3	CDK5	0.571	0
LAGE3	JOSD2	0.571	0
LAGE3	MIF	0.571	0
LAGE3	THAP8	0.571	0
LAGE3	C17orf37	0.57	0
LAGE3	DEXI	0.57	0
LAGE3	MTX1	0.57	0
LAGE3	C6orf136	0.569	0
LAGE3	FAM58A	0.569	0
LAGE3	MRPS24	0.569	0
LAGE3	POLR2E	0.569	0
LAGE3	TEX264	0.568	0
LAGE3	C2orf7	0.567	0
LAGE3	GLTPD1	0.567	0
LAGE3	PSENEN	0.567	0
LAGE3	TIMM16	0.567	0
LAGE3	TSPO	0.567	0
LAGE3	GLA	0.566	0
LAGE3	TPRA1	0.566	0
LAGE3	C19orf24	0.565	0
LAGE3	YIF1B	0.564	0
LAGE3	ATOX1	0.563	0
LAGE3	ATP6V0B	0.563	0
LAGE3	FAM128B	0.563	0
LAGE3	NUDT1	0.563	9.37E-41
LAGE3	ARF5	0.562	0
LAGE3	GPS2	0.562	0
LAGE3	IMP4	0.562	0
LAGE3	GBAP1	0.561	0
LAGE3	PRICKLE3	0.561	0
LAGE3	ROBLD3	0.561	0
LAGE3	TMEM147	0.561	0
LAGE3	COPE	0.56	0
LAGE3	IKBKG	0.56	0
LAGE3	MCOLN1	0.56	0
LAGE3	STUB1	0.56	0
LAGE3	POLR2L	0.559	0
LAGE3	LSM10	0.558	0
LAGE3	MCAT	0.558	0
LAGE3	ASNA1	0.557	0
LAGE3	ELOF1	0.557	0
LAGE3	DYNLRB1	0.556	0
LAGE3	PMVK	0.556	0
LAGE3	THAP7	0.556	0
LAGE3	TMEM53	0.556	0
LAGE3	MRPL52	0.555	0
LAGE3	PCYT2	0.555	0
LAGE3	UQCRC1	0.555	0
LAGE3	ATP5H	0.553	0
LAGE3	CLPP	0.553	0
LAGE3	PNKD	0.553	0
LAGE3	HSPBP1	0.552	0
LAGE3	MRPL38	0.552	0
LAGE3	PTRH1	0.552	0
LAGE3	GADD45GIP1	0.551	0
LAGE3	GALK1	0.551	0
LAGE3	FLYWCH2	0.55	0
LAGE3	MECR	0.55	0
LAGE3	NDUFB4	0.55	0
LAGE3	NUDT8	0.55	0
LAGE3	RNASEK	0.55	0
LAGE3	VEGFB	0.55	0
LAGE3	C6orf1	0.549	0
LAGE3	DUSP23	0.549	0
LAGE3	MRPS11	0.549	0
LAGE3	TMEM219	0.549	0
LAGE3	BLVRB	0.547	0
LAGE3	EPHX1	0.546	0
LAGE3	UXT	0.546	0
LAGE3	ATG4D	0.545	0
LAGE3	CUTA	0.544	0
LAGE3	DCXR	0.544	0
LAGE3	MPV17L2	0.544	0
LAGE3	C20orf27	0.543	0
LAGE3	NDUFS8	0.543	0
LAGE3	SCAND1	0.543	0
LAGE3	RALY	0.543	1.74E-37
LAGE3	CLCN7	0.542	0
LAGE3	POLR2I	0.542	0
LAGE3	ATP5G1	0.541	0
LAGE3	GDI1	0.541	0
LAGE3	GPS1	0.541	0
LAGE3	MRPL28	0.541	0
LAGE3	RPUSD1	0.541	0
LAGE3	HSPB1P1	0.54	0
LAGE3	GUK1	0.54	0
LAGE3	TMEM120A	0.54	0
LAGE3	ECHS1	0.539	0
LAGE3	PRAF2	0.539	0
LAGE3	TXNL4A	0.539	0
LAGE3	FBXL15	0.538	0
LAGE3	NR2C2AP	0.538	0
LAGE3	ALG3	0.537	0
LAGE3	CLN6	0.537	0
LAGE3	NDUFB2	0.537	0
LAGE3	NTHL1	0.537	0
LAGE3	QPCTL	0.537	0
LAGE3	SLC25A1	0.537	0
LAGE3	ABCB8	0.536	0
LAGE3	COX5A	0.536	0
LAGE3	FAM125A	0.536	0
LAGE3	NDUFA7	0.536	0
LAGE3	TRAPPC2L	0.536	0
LAGE3	UBE2M	0.536	0
LAGE3	MLST8	0.535	0
LAGE3	SSNA1	0.535	0
LAGE3	TP53I13	0.535	0
LAGE3	TUFM	0.535	0
LAGE3	ECH1	0.534	0
LAGE3	NOC4L	0.534	0
LAGE3	C19orf56	0.533	0
LAGE3	CCDC22	0.533	0
LAGE3	CSTB	0.533	0
LAGE3	POLD2	0.533	0
LAGE3	TECR	0.533	0
LAGE3	TOM1	0.533	0
LAGE3	CXorf40A	0.533	4.53E-36
LAGE3	FAM195B	0.532	0
LAGE3	NDUFAF3	0.532	0
LAGE3	ZMAT5	0.532	0
LAGE3	C15orf61	0.531	0
LAGE3	DOHH	0.531	0
LAGE3	PIN1	0.531	0
LAGE3	TPRN	0.531	0
LAGE3	HGS	0.53	0
LAGE3	LRRC45	0.53	0
LAGE3	ZNHIT1	0.53	0
LAGE3	APOO	0.529	0
LAGE3	RNASEH2A	0.529	0
LAGE3	ENDOG	0.528	0
LAGE3	S100A11	0.528	0
LAGE3	SDF2L1	0.528	0
LAGE3	SHARPIN	0.528	0
LAGE3	USF2	0.528	0
LAGE3	TMEM191A	0.528	2.92E-35
LAGE3	COMTD1	0.528	2.98E-35
LAGE3	C19orf28	0.527	0
LAGE3	HAGHL	0.527	0
LAGE3	HAGH	0.527	0
LAGE3	POR	0.527	0
LAGE3	SLC3A2	0.527	0
LAGE3	SNTA1	0.527	0
LAGE3	SNRNP25	0.526	0
LAGE3	AP1M1	0.525	0
LAGE3	HMG20B	0.525	0
LAGE3	IGSF8	0.525	0
LAGE3	NARFL	0.525	0
LAGE3	C2CD4D	0.525	7.31E-35
LAGE3	C1orf86	0.524	0
LAGE3	MAP2K2	0.524	0
LAGE3	CINP	0.523	0
LAGE3	FLAD1	0.523	0
LAGE3	INO80E	0.523	0
LAGE3	LOC100130776	0.523	0
LAGE3	AIFM1	0.522	0
LAGE3	POLDIP2	0.522	0
LAGE3	ABHD11	0.521	0
LAGE3	BOLA2	0.521	0
LAGE3	C7orf50	0.521	0
LAGE3	DGCR14	0.521	0
LAGE3	HIGD2A	0.521	0
LAGE3	POLE4	0.521	0
LAGE3	RAD23A	0.521	0
LAGE3	TSPAN10	0.521	0
LAGE3	AGTRAP	0.52	0
LAGE3	MMP24	0.52	0
LAGE3	PSEN2	0.52	0
LAGE3	SNX8	0.52	0
LAGE3	ARHGDIA	0.519	0
LAGE3	C21orf70	0.519	0
LAGE3	C6orf125	0.519	0
LAGE3	C9orf142	0.519	0
LAGE3	ISOC2	0.519	0
LAGE3	UBL7	0.519	0
LAGE3	ADRM1	0.518	0
LAGE3	CHCHD6	0.518	0
LAGE3	CLN3	0.518	0
LAGE3	UROD	0.518	0
LAGE3	AKR7A2	0.517	0
LAGE3	LOC729991	0.517	0
LAGE3	MOSPD3	0.517	0
LAGE3	RNPEPL1	0.517	0
LAGE3	TMEM93	0.517	0
LAGE3	SDHAF1	0.517	1.32E-33
LAGE3	ARL2	0.516	0
LAGE3	ATP5I	0.516	0
LAGE3	H2AFJ	0.516	0
LAGE3	MRPL27	0.516	0
LAGE3	TMEM205	0.516	0
LAGE3	B4GALT7	0.515	0
LAGE3	C6orf226	0.515	0
LAGE3	EIF6	0.515	0
LAGE3	MFSD5	0.515	0
LAGE3	RNF113A	0.515	0
LAGE3	GPR143	0.515	2.46E-33
LAGE3	PEX10	0.514	0
LAGE3	SRM	0.514	0
LAGE3	OCEL1	0.513	0
LAGE3	ABCF3	0.513	4.99E-33
LAGE3	GIPC1	0.512	0
LAGE3	GSTM4	0.512	0
LAGE3	MON1A	0.512	0
LAGE3	TMEM115	0.512	0
LAGE3	TMEM161A	0.512	0
LAGE3	C7orf27	0.511	0
LAGE3	GSTP1	0.511	0
LAGE3	MRPL4	0.511	0
LAGE3	NME4	0.511	0
LAGE3	NUDC	0.511	0
LAGE3	ZNF205	0.511	0
LAGE3	SAC3D1	0.51	0
LAGE3	DAPK3	0.509	0
LAGE3	SCARB1	0.509	0
LAGE3	LONP1	0.508	0
LAGE3	PKMYT1	0.508	0
LAGE3	SEPX1	0.508	0
LAGE3	SERF2	0.508	0
LAGE3	SF3B4	0.508	0
LAGE3	TACO1	0.508	0
LAGE3	TMEM187	0.508	0
LAGE3	AMDHD2	0.507	0
LAGE3	ATP5D	0.507	0
LAGE3	C4orf48	0.507	0
LAGE3	DDT	0.507	0
LAGE3	MRPS26	0.507	0
LAGE3	THAP3	0.507	0
LAGE3	FAM173A	0.506	0
LAGE3	MVK	0.506	0
LAGE3	NECAB3	0.506	0
LAGE3	SCAMP3	0.506	0
LAGE3	TMEM150A	0.506	0
LAGE3	ZFPL1	0.506	0
LAGE3	C16orf13	0.505	0
LAGE3	GNG5	0.505	0
LAGE3	PRELID1	0.505	0
LAGE3	TRMT61A	0.505	0
LAGE3	EEFSEC	0.504	0
LAGE3	NCRNA00116	0.504	0
LAGE3	SIVA1	0.504	0
LAGE3	TRAPPC1	0.504	0
LAGE3	UQCRQ	0.504	0
LAGE3	NUDT14	0.504	8.54E-32
LAGE3	C17orf106	0.503	0
LAGE3	HAX1	0.503	0
LAGE3	LOC152217	0.503	0
LAGE3	C11orf83	0.502	0
LAGE3	CDK16	0.502	0
LAGE3	TBL3	0.502	0
LAGE3	YDJC	0.502	0
LAGE3	CD63	0.501	0
LAGE3	PRDX5	0.501	0
LAGE3	TOMM40	0.501	0
LAGE3	C2orf24	0.5	0
LAGE3	MRPL43	0.5	0
LAGE3	ADPRHL2	0.498	0
LAGE3	MRPL53	0.498	0
LAGE3	LMF2	0.497	0
LAGE3	MRPL37	0.497	0
LAGE3	PUSL1	0.497	0
LAGE3	ATP5J2	0.496	0
LAGE3	C19orf62	0.496	0
LAGE3	CHCHD5	0.496	0
LAGE3	FAM128A	0.496	0
LAGE3	NDUFV1	0.496	0
LAGE3	AP2S1	0.495	0
LAGE3	FLYWCH1	0.495	0
LAGE3	GMPPA	0.495	0
LAGE3	IMP3	0.495	0
LAGE3	NDUFS5	0.495	0
LAGE3	PEX16	0.495	0
LAGE3	TAF6	0.495	0
LAGE3	PPDPF	0.494	0
LAGE3	RUVBL2	0.494	0
LAGE3	RABAC1	0.493	0
LAGE3	ALKBH6	0.493	3.23E-30
LAGE3	ALDOA	0.491	0
LAGE3	C19orf47	0.491	0
LAGE3	EXOSC4	0.491	0
LAGE3	NDUFS3	0.491	0
LAGE3	NME2	0.491	0
LAGE3	TBRG4	0.491	0
LAGE3	TMEM134	0.491	0
LAGE3	TXNRD2	0.491	0
LAGE3	UQCR11	0.491	0
LAGE3	CTSA	0.49	0
LAGE3	FAM86A	0.49	0
LAGE3	NAPA	0.49	0
LAGE3	ZNF787	0.49	0
LAGE3	ARF1	0.489	0
LAGE3	ECE2	0.489	0
LAGE3	FAM100A	0.489	0
LAGE3	FGD1	0.489	0
LAGE3	NAGPA	0.489	0
LAGE3	NDUFC1	0.489	0
LAGE3	PEX14	0.489	0
LAGE3	MTCP1NB	0.488	0
LAGE3	PPAN	0.488	0
LAGE3	RTN4R	0.488	0
LAGE3	FAH	0.487	0
LAGE3	SIRT6	0.487	0
LAGE3	UBE2S	0.487	0
LAGE3	C19orf53	0.487	1.85E-29
LAGE3	DPP7	0.486	0
LAGE3	PSMB3	0.486	0
LAGE3	BCL2L12	0.485	0
LAGE3	BLOC1S3	0.485	0
LAGE3	GCAT	0.485	0
LAGE3	MRPL14	0.485	0
LAGE3	PAQR4	0.485	0
LAGE3	PEMT	0.485	0
LAGE3	RFXANK	0.485	0
LAGE3	TSEN34	0.485	0
LAGE3	TSR2	0.485	0
LAGE3	AGAP3	0.484	0
LAGE3	BRMS1	0.484	0
LAGE3	C12orf52	0.484	0
LAGE3	MTP18	0.484	0
LAGE3	C17orf89	0.483	0
LAGE3	IPO13	0.483	0
LAGE3	MAP3K6	0.483	0
LAGE3	MPND	0.483	0
LAGE3	C1orf85	0.482	0
LAGE3	FN3K	0.482	0
LAGE3	NR1H2	0.481	0
LAGE3	REEP4	0.481	0
LAGE3	UBL5	0.481	0
LAGE3	UPP1	0.481	0
LAGE3	ZDHHC24	0.481	0
LAGE3	ARFGAP1	0.48	0
LAGE3	GIYD2	0.48	0
LAGE3	MUTYH	0.48	0
LAGE3	NHP2	0.48	0
LAGE3	SGTA	0.48	0
LAGE3	TIMM13	0.48	0
LAGE3	C19orf39	0.479	0
LAGE3	CHMP2A	0.479	0
LAGE3	MRPL23	0.479	0
LAGE3	OST4	0.479	0
LAGE3	PAFAH1B3	0.479	0
LAGE3	PGLS	0.479	0
LAGE3	REEP6	0.479	0
LAGE3	SSU72	0.479	0
LAGE3	THOC6	0.479	0
LAGE3	TSEN54	0.479	0
LAGE3	FKBP8	0.478	0
LAGE3	GCDH	0.478	0
LAGE3	LSMD1	0.478	0
LAGE3	2-Mar	0.478	0
LAGE3	CLTB	0.478	2.91E-28
LAGE3	EMP3	0.477	0
LAGE3	MRPL34	0.477	0
LAGE3	MSRB2	0.477	0
LAGE3	PTCD1	0.477	0
LAGE3	EPN1	0.476	0
LAGE3	GSTO1	0.476	0
LAGE3	MAD2L2	0.476	0
LAGE3	OSGIN1	0.476	0
LAGE3	SCNM1	0.476	0
LAGE3	C19orf60	0.475	0
LAGE3	CDC34	0.475	0
LAGE3	METTL1	0.475	0
LAGE3	CHMP6	0.475	5.57E-28
LAGE3	A1BG	0.474	0
LAGE3	ALKBH4	0.474	0
LAGE3	MEA1	0.474	0
LAGE3	PMF1	0.474	0
LAGE3	CAPNS1	0.473	0
LAGE3	CETN2	0.473	0
LAGE3	DCI	0.473	0
LAGE3	MLF2	0.473	0
LAGE3	MPV17	0.473	0
LAGE3	PEPD	0.473	0
LAGE3	POLR2F	0.473	0
LAGE3	SF3B5	0.473	0
LAGE3	STARD10	0.473	0
LAGE3	SURF2	0.473	0
LAGE3	TMEM11	0.473	0
LAGE3	TREX1	0.473	0
LAGE3	ULK3	0.473	0
LAGE3	BCKDK	0.472	0
LAGE3	C14orf2	0.472	0
LAGE3	MGC72080	0.472	0
LAGE3	NDUFA2	0.472	0
LAGE3	TAF6L	0.472	0
LAGE3	TIMM44	0.472	0
LAGE3	ZDHHC16	0.472	0
LAGE3	FTSJ1	0.471	0
LAGE3	GPR172A	0.471	0
LAGE3	MAP3K10	0.471	0
LAGE3	PAK4	0.471	0
LAGE3	RAB3A	0.471	0
LAGE3	TIMM50	0.471	0
LAGE3	CENPM	0.47	0
LAGE3	MED15	0.47	0
LAGE3	TMEM141	0.47	0
LAGE3	WBP2	0.47	0
LAGE3	CHCHD10	0.469	0
LAGE3	INO80B	0.469	0
LAGE3	PPOX	0.469	0
LAGE3	TELO2	0.469	0
LAGE3	TKT	0.469	0
LAGE3	ZNF358	0.469	0
LAGE3	ZNF672	0.469	0
LAGE3	CHMP4B	0.468	0
LAGE3	DECR2	0.468	0
LAGE3	EDF1	0.468	0
LAGE3	TMEM208	0.468	0
LAGE3	YIF1A	0.468	0
LAGE3	C22orf25	0.467	0
LAGE3	DAD1	0.467	0
LAGE3	DGAT1	0.467	0
LAGE3	GPX1	0.467	0
LAGE3	SSR4	0.467	0
LAGE3	TUBG1	0.467	0
LAGE3	VAC14	0.467	0
LAGE3	TRIM63	0.467	6.35E-27
LAGE3	LIN7B	0.467	6.98E-27
LAGE3	C20orf43	0.466	0
LAGE3	CCDC107	0.466	0
LAGE3	POMGNT1	0.466	0
LAGE3	SLC25A11	0.466	0
LAGE3	LOC100271831	0.466	8.59E-27
LAGE3	AGPAT2	0.465	0
LAGE3	ATAD3A	0.465	0
LAGE3	GET4	0.465	0
LAGE3	PMM1	0.465	0
LAGE3	RABGGTA	0.465	9.49E-27
LAGE3	BOLA3	0.464	0
LAGE3	MAGIX	0.464	0
LAGE3	PSMB4	0.464	0
LAGE3	LRWD1	0.464	1.51E-26
LAGE3	AZI1	0.463	0
LAGE3	BSCL2	0.463	0
LAGE3	ORMDL2	0.463	0
LAGE3	SLC7A5	0.463	0
LAGE3	BTBD6	0.462	0
LAGE3	C1orf66	0.462	0
LAGE3	DDX39	0.462	0
LAGE3	DDX41	0.462	0
LAGE3	PHPT1	0.462	0
LAGE3	RAB32	0.462	0
LAGE3	STRA13	0.462	0
LAGE3	ARL6IP4	0.461	0
LAGE3	CLPTM1	0.461	0
LAGE3	TYSND1	0.461	0
LAGE3	C19orf43	0.46	0
LAGE3	DPP9	0.46	0
LAGE3	GBA	0.46	0
LAGE3	SNRPC	0.46	0
LAGE3	SPNS1	0.46	0
LAGE3	ZNF668	0.46	0
LAGE3	FARSA	0.46	4.09E-26
LAGE3	DNLZ	0.459	0
LAGE3	GEMIN7	0.459	0
LAGE3	HECTD3	0.459	0
LAGE3	NDUFV3	0.459	0
LAGE3	ITGB1BP3	0.459	5.07E-26
LAGE3	E4F1	0.458	0
LAGE3	HES6	0.458	0
LAGE3	MLPH	0.458	0
LAGE3	NENF	0.458	0
LAGE3	NSMCE1	0.458	0
LAGE3	UBXN6	0.458	0
LAGE3	WDR34	0.458	0
LAGE3	DMAP1	0.457	0
LAGE3	G6PC3	0.457	0
LAGE3	SILV	0.457	0
LAGE3	C17orf90	0.456	0
LAGE3	MRPL40	0.456	0
LAGE3	OAZ3	0.456	0
LAGE3	PEBP1	0.456	0
LAGE3	RRP9	0.456	0
LAGE3	FAM158A	0.456	1.17E-25
LAGE3	NHP2L1	0.456	1.38E-25
LAGE3	ABHD14A	0.455	0
LAGE3	C14orf80	0.455	0
LAGE3	GPATCH3	0.455	0
LAGE3	LCMT1	0.455	0
LAGE3	RPUSD3	0.455	0
LAGE3	SF4	0.455	0
LAGE3	SNAPC2	0.455	0
LAGE3	TARBP2	0.455	0
LAGE3	TIMM10	0.455	0
LAGE3	TRAPPC6A	0.455	0
LAGE3	UBE2L3	0.455	0
LAGE3	ACADS	0.454	0
LAGE3	AVPI1	0.454	0
LAGE3	C16orf59	0.454	0
LAGE3	MAP1S	0.454	0
LAGE3	MAP3K11	0.454	0
LAGE3	MIIP	0.454	0
LAGE3	RABEP2	0.454	0
LAGE3	EIF3I	0.453	0
LAGE3	LOC550643	0.453	0
LAGE3	NCLN	0.453	0
LAGE3	NDUFB8	0.453	0
LAGE3	PHKG2	0.453	0
LAGE3	PRR14	0.453	0
LAGE3	RAG1AP1	0.453	0
LAGE3	SSSCA1	0.453	2.72E-25
LAGE3	FBXW5	0.452	0
LAGE3	NANS	0.452	0
LAGE3	NCKAP5L	0.452	0
LAGE3	PPIA	0.452	0
LAGE3	PPP4C	0.452	0
LAGE3	PTGES2	0.452	0
LAGE3	TRAPPC3	0.452	0
LAGE3	ZNF213	0.452	0
LAGE3	ZNF768	0.452	0
LAGE3	ZDHHC12	0.452	3.53E-25
LAGE3	HS1BP3	0.451	0
LAGE3	LAS1L	0.451	0
LAGE3	LYPLA2	0.451	0
LAGE3	CIDECP	0.451	5.05E-25
LAGE3	AKT1	0.45	0
LAGE3	MRPS21	0.45	0
LAGE3	NCAPH2	0.45	0
LAGE3	SMPD2	0.45	0
LAGE3	THOP1	0.45	0
LAGE3	TMEM138	0.45	0
LAGE3	ZNF414	0.45	0
LAGE3	BSG	0.449	0
LAGE3	GGA1	0.449	0
LAGE3	GSTK1	0.449	0
LAGE3	RBM10	0.449	0
LAGE3	ZNF688	0.449	0
LAGE3	C6orf129	0.449	8.21E-25
LAGE3	C17orf79	0.448	0
LAGE3	C7orf47	0.448	0
LAGE3	CDK2AP2	0.448	0
LAGE3	ILVBL	0.448	0
LAGE3	JTB	0.448	0
LAGE3	S100A13	0.448	0
LAGE3	TBCB	0.448	0
LAGE3	UNC45A	0.448	0
LAGE3	BCS1L	0.447	0
LAGE3	C1orf93	0.447	0
LAGE3	SAMM50	0.447	0
LAGE3	CXorf40B	0.447	1.44E-24
LAGE3	BLCAP	0.446	0
LAGE3	CUEDC2	0.446	0
LAGE3	GPI	0.446	0
LAGE3	NDUFC2	0.446	0
LAGE3	RABIF	0.446	0
LAGE3	SDR39U1	0.446	0
LAGE3	SNF8	0.446	0
LAGE3	ABHD12	0.445	0
LAGE3	ACOT7	0.445	0
LAGE3	AK1	0.445	0
LAGE3	CDC37	0.445	0
LAGE3	DDTL	0.445	0
LAGE3	GOLGA7B	0.445	0
LAGE3	C21orf56	0.445	2.19E-24
LAGE3	ADAM15	0.444	0
LAGE3	C9orf16	0.444	0
LAGE3	COQ4	0.444	0
LAGE3	DDA1	0.444	0
LAGE3	LOC388955	0.444	0
LAGE3	LSM2	0.444	0
LAGE3	ROGDI	0.444	0
LAGE3	SNRPD2	0.444	0
LAGE3	AKR1A1	0.443	0
LAGE3	ARL8A	0.443	0
LAGE3	CCDC61	0.443	0
LAGE3	CCS	0.443	0
LAGE3	CYB561D2	0.443	0
LAGE3	IFI27L2	0.443	0
LAGE3	MAZ	0.443	0
LAGE3	RPS15	0.443	0
LAGE3	ATP5G2	0.442	0
LAGE3	BAD	0.442	0
LAGE3	DDX56	0.442	0
LAGE3	EIF4EBP1	0.442	0
LAGE3	NFS1	0.442	0
LAGE3	ZNF579	0.442	0
LAGE3	C1orf212	0.441	0
LAGE3	CCDC24	0.441	0
LAGE3	CCDC56	0.441	0
LAGE3	CCDC94	0.441	0
LAGE3	COPG	0.441	0
LAGE3	DNAJC30	0.441	0
LAGE3	FAM69B	0.441	0
LAGE3	GNB1L	0.441	0
LAGE3	MYEOV2	0.441	0
LAGE3	OBFC2B	0.441	0
LAGE3	PAF1	0.441	0
LAGE3	PSMD4	0.441	0
LAGE3	SNHG9	0.441	0
LAGE3	ZNF524	0.441	0
LAGE3	C19orf73	0.441	7.14E-24
LAGE3	PTPN23	0.44	0
LAGE3	RPS19BP1	0.44	0
LAGE3	SLC27A4	0.44	0
LAGE3	TTLL1	0.44	0
LAGE3	GSS	0.44	9.11E-24
LAGE3	AAMP	0.439	0
LAGE3	ABHD14B	0.439	0
LAGE3	C12orf62	0.439	0
LAGE3	CC2D1B	0.439	0
LAGE3	FAM71D	0.439	0
LAGE3	NOC2L	0.439	0
LAGE3	PNKP	0.439	0
LAGE3	RFNG	0.439	0
LAGE3	UBA52	0.439	0
LAGE3	ZNHIT2	0.439	1.10E-23
LAGE3	BRF1	0.438	0
LAGE3	HOMER3	0.438	0
LAGE3	OTUD5	0.438	0
LAGE3	RPS6KA4	0.438	0
LAGE3	SMUG1	0.438	0
LAGE3	SPR	0.438	0
LAGE3	TTC15	0.438	0
LAGE3	TUBB4	0.438	0
LAGE3	VPS33B	0.438	0
LAGE3	PPCDC	0.438	1.58E-23
LAGE3	APRT	0.437	0
LAGE3	C7orf55	0.437	0
LAGE3	KIAA0415	0.437	0
LAGE3	NPRL2	0.437	0
LAGE3	NPRL3	0.437	0
LAGE3	BBC3	0.436	0
LAGE3	COMMD1	0.436	0
LAGE3	DPM2	0.436	0
LAGE3	GYPC	0.436	0
LAGE3	HSD17B14	0.436	0
LAGE3	MED25	0.436	0
LAGE3	NDUFA8	0.436	0
LAGE3	RETSAT	0.436	0
LAGE3	TOLLIP	0.436	0
LAGE3	COPS6	0.436	2.32E-23
LAGE3	ASCC2	0.435	0
LAGE3	C16orf5	0.435	0
LAGE3	C8orf30A	0.435	0
LAGE3	PLEKHJ1	0.435	0
LAGE3	RDBP	0.435	0
LAGE3	TIAF1	0.435	0
LAGE3	USE1	0.435	0
LAGE3	LIG1	0.434	0
LAGE3	NEDD8	0.434	0
LAGE3	PSMG3	0.434	0
LAGE3	SCAF1	0.434	0
LAGE3	NDUFB1	0.433	0
LAGE3	NR2F6	0.433	0
LAGE3	TEAD4	0.433	0
LAGE3	WDR45	0.433	0
LAGE3	KIAA0664	0.432	0
LAGE3	MEPCE	0.432	0
LAGE3	PSMD8	0.432	0
LAGE3	SDSL	0.432	0
LAGE3	SLC45A2	0.432	0
LAGE3	WBSCR16	0.432	0
LAGE3	ZNF703	0.432	0
LAGE3	ADCK1	0.431	0
LAGE3	CHCHD2	0.431	0
LAGE3	CPSF4	0.431	0
LAGE3	DDX49	0.431	0
LAGE3	E2F1	0.431	0
LAGE3	PRPF31	0.431	0
LAGE3	SOD1	0.431	0
LAGE3	STYXL1	0.431	0
LAGE3	KRTAP19-1	0.431	9.39E-23
LAGE3	ALG1	0.43	0
LAGE3	B3GAT3	0.43	0
LAGE3	DNAJC4	0.43	0
LAGE3	EIF3K	0.43	0
LAGE3	JMJD4	0.43	0
LAGE3	MICAL1	0.43	0
LAGE3	RPLP1	0.43	0
LAGE3	ACO2	0.429	0
LAGE3	CRTC2	0.429	0
LAGE3	CYB5R3	0.429	0
LAGE3	FAHD2A	0.429	0
LAGE3	KIAA2013	0.429	0
LAGE3	KREMEN2	0.429	0
LAGE3	TUBA1C	0.429	0
LAGE3	NT5M	0.429	1.50E-22
LAGE3	ARHGAP8	0.429	1.55E-22
LAGE3	COX4I1	0.428	0
LAGE3	CSNK2B	0.428	0
LAGE3	SLC2A4RG	0.428	0
LAGE3	UNC119	0.428	0
LAGE3	ZNF771	0.428	0
LAGE3	C17orf59	0.427	0
LAGE3	CTNS	0.427	0
LAGE3	PIGQ	0.427	0
LAGE3	RPUSD2	0.427	0
LAGE3	ATP13A2	0.426	0
LAGE3	C1orf35	0.426	0
LAGE3	C20orf24	0.426	0
LAGE3	COQ10A	0.426	0
LAGE3	EXOSC5	0.426	0
LAGE3	FAM134A	0.426	0
LAGE3	FIS1	0.426	0
LAGE3	MGRN1	0.426	0
LAGE3	RANGAP1	0.426	0
LAGE3	RILPL1	0.426	0
LAGE3	RNF187	0.426	0
LAGE3	SIRT7	0.426	0
LAGE3	SLC10A3	0.426	0
LAGE3	STK32C	0.426	0
LAGE3	TARS2	0.426	0
LAGE3	TBC1D10B	0.426	0
LAGE3	THAP4	0.426	0
LAGE3	NAT6	0.426	3.48E-22
LAGE3	C22orf40	0.425	0
LAGE3	C7orf30	0.425	0
LAGE3	GALE	0.425	0
LAGE3	HEXIM2	0.425	0
LAGE3	MDH2	0.425	0
LAGE3	MRPS2	0.425	0
LAGE3	RPP25	0.425	0
LAGE3	SRRT	0.425	0
LAGE3	TAF10	0.425	0
LAGE3	TXN2	0.425	0
LAGE3	VAT1	0.425	0
LAGE3	VPS72	0.425	0
LAGE3	FAM98C	0.424	0
LAGE3	FKBPL	0.424	0
LAGE3	MRPL21	0.424	0
LAGE3	NOSIP	0.424	0
LAGE3	PRPF6	0.424	0
LAGE3	BLOC1S1	0.423	0
LAGE3	C18orf22	0.423	0
LAGE3	DDRGK1	0.423	0
LAGE3	MRPS15	0.423	0
LAGE3	RNF181	0.423	0
LAGE3	RPL28	0.423	0
LAGE3	SLC39A4	0.423	0
LAGE3	SNRPB	0.423	0
LAGE3	TBCD	0.423	0
LAGE3	TSTA3	0.423	0
LAGE3	ARMC7	0.423	6.90E-22
LAGE3	CBR3	0.422	0
LAGE3	FDXR	0.422	0
LAGE3	MRP63	0.422	0
LAGE3	RNF25	0.422	0
LAGE3	SLC25A23	0.422	0
LAGE3	UBTD1	0.422	0
LAGE3	UCK1	0.422	0
LAGE3	RNF126	0.422	7.45E-22
LAGE3	ADAT3	0.421	0
LAGE3	C17orf70	0.421	0
LAGE3	ERAL1	0.421	0
LAGE3	NFYC	0.421	0
LAGE3	PSMC4	0.421	0
LAGE3	PSMD3	0.421	0
LAGE3	RAB40C	0.421	0
LAGE3	TK1	0.421	0
LAGE3	ZNF777	0.421	0
LAGE3	ATP5J	0.42	0
LAGE3	BACE2	0.42	0
LAGE3	C6orf108	0.42	0
LAGE3	CEMP1	0.42	0
LAGE3	CTSD	0.42	0
LAGE3	CYBASC3	0.42	0
LAGE3	SNRPA	0.42	0
LAGE3	TRMT2A	0.42	0
LAGE3	WDR25	0.42	0
LAGE3	ZC3H3	0.42	0
LAGE3	C12orf10	0.419	0
LAGE3	MBD3	0.419	0
LAGE3	MRPL20	0.419	0
LAGE3	MYPOP	0.419	0
LAGE3	NFKBIB	0.419	0
LAGE3	PPP1CA	0.419	0
LAGE3	ST7	0.419	0
LAGE3	RAB4B	0.419	1.70E-21
LAGE3	LOC100144603	0.419	1.92E-21
LAGE3	GCHFR	0.418	0
LAGE3	HDGFRP2	0.418	0
LAGE3	PDXP	0.418	0
LAGE3	PIK3R2	0.418	0
LAGE3	SIRT2	0.418	0
LAGE3	ZFAND2B	0.418	0
LAGE3	SMYD5	0.418	2.23E-21
LAGE3	ALDH16A1	0.417	0
LAGE3	ARMC6	0.417	0
LAGE3	C1orf56	0.417	0
LAGE3	COQ6	0.417	0
LAGE3	NUDT22	0.417	0
LAGE3	ORAI3	0.417	0
LAGE3	PSMD9	0.417	0
LAGE3	STX10	0.417	0
LAGE3	C19orf50	0.416	0
LAGE3	IRF2BP1	0.416	0
LAGE3	ITPKB	0.416	0
LAGE3	PCBD1	0.416	0
LAGE3	PPFIA3	0.416	0
LAGE3	SLC25A19	0.416	0
LAGE3	EPS8L1	0.416	3.22E-21
LAGE3	ATP6V0A1	0.415	0
LAGE3	CD320	0.415	0
LAGE3	FKBP2	0.415	0
LAGE3	PTPN18	0.415	0
LAGE3	EXOSC1	0.415	4.31E-21
LAGE3	CNFN	0.415	4.82E-21
LAGE3	LOC100132347	0.414	0
LAGE3	GSTZ1	0.414	0
LAGE3	HNRNPAB	0.414	0
LAGE3	HPS6	0.414	0
LAGE3	RHBDD2	0.414	0
LAGE3	TNIP2	0.414	0
LAGE3	TRAP1	0.414	0
LAGE3	ACTR1A	0.413	0
LAGE3	CORO1B	0.413	0
LAGE3	TBC1D25	0.413	0
LAGE3	TRMT1	0.413	0
LAGE3	XAB2	0.413	0
LAGE3	ZGPAT	0.413	0
LAGE3	DHDH	0.413	7.13E-21
LAGE3	CCDC85B	0.412	0
LAGE3	CYC1	0.412	0
LAGE3	EIF3G	0.412	0
LAGE3	MBOAT7	0.412	0
LAGE3	CIB1	0.411	0
LAGE3	COMMD9	0.411	0
LAGE3	FTL	0.411	0
LAGE3	MRPL54	0.411	0
LAGE3	NRL	0.411	0
LAGE3	SOX10	0.411	0
LAGE3	UBE2I	0.411	0
LAGE3	VPS18	0.411	0
LAGE3	ZNF444	0.411	0
LAGE3	ZNF628	0.411	0
LAGE3	CCDC96	0.41	0
LAGE3	CCHCR1	0.41	0
LAGE3	KIF22	0.41	0
LAGE3	MAF1	0.41	0
LAGE3	NOL12	0.41	0
LAGE3	RCCD1	0.41	0
LAGE3	RILP	0.41	0
LAGE3	SAPS1	0.41	0
LAGE3	SLC4A2	0.41	0
LAGE3	SNRNP35	0.41	0
LAGE3	SURF1	0.41	0
LAGE3	C19orf6	0.409	0
LAGE3	GABARAP	0.409	0
LAGE3	GPR137	0.409	0
LAGE3	LRCH4	0.409	0
LAGE3	PRKCSH	0.409	0
LAGE3	SIRPA	0.409	0
LAGE3	SLC27A3	0.409	0
LAGE3	ACTB	0.408	0
LAGE3	FAM189B	0.408	0
LAGE3	NDUFB9	0.408	0
LAGE3	PSMF1	0.408	0
LAGE3	SRCRB4D	0.408	0
LAGE3	TMEM177	0.408	0
LAGE3	TUBB2C	0.408	0
LAGE3	TRABD	0.408	2.13E-20
LAGE3	ETV2	0.408	2.37E-20
LAGE3	ACOT8	0.407	0
LAGE3	CD81	0.407	0
LAGE3	DNPEP	0.407	0
LAGE3	NME1	0.407	0
LAGE3	NSFL1C	0.407	0
LAGE3	PIGU	0.407	0
LAGE3	SEC13	0.407	0
LAGE3	SLC35A4	0.407	0
LAGE3	TMEM111	0.407	0
LAGE3	ZNF511	0.407	0
LAGE3	ZNF575	0.407	0
LAGE3	IFI27L1	0.407	2.87E-20
LAGE3	RRP7A	0.407	3.13E-20
LAGE3	BOLA1	0.406	0
LAGE3	C22orf9	0.406	0
LAGE3	GATAD2A	0.406	0
LAGE3	GNPTG	0.406	0
LAGE3	MED9	0.406	0
LAGE3	NDUFA6	0.406	0
LAGE3	PUS1	0.406	0
LAGE3	VPS28	0.406	0
LAGE3	PRR7	0.406	3.35E-20
LAGE3	C20orf134	0.406	3.53E-20
LAGE3	ACY1	0.405	0
LAGE3	C14orf1	0.405	0
LAGE3	C9orf23	0.405	0
LAGE3	DALRD3	0.405	0
LAGE3	DDX54	0.405	0
LAGE3	ECM1	0.405	0
LAGE3	EPOR	0.405	0
LAGE3	FZD9	0.405	0
LAGE3	KLF16	0.405	0
LAGE3	TMEM175	0.405	0
LAGE3	TSFM	0.405	4.63E-20
LAGE3	C19orf52	0.404	0
LAGE3	FAM86C	0.404	0
LAGE3	H2AFZ	0.404	0
LAGE3	MCRS1	0.404	0
LAGE3	NDUFA12	0.404	0
LAGE3	PEF1	0.404	0
LAGE3	QTRT1	0.404	0
LAGE3	RFC2	0.404	0
LAGE3	SLC25A29	0.404	0
LAGE3	SQSTM1	0.404	0
LAGE3	AATF	0.403	0
LAGE3	FUZ	0.403	0
LAGE3	ITGB1BP1	0.403	0
LAGE3	NARF	0.403	0
LAGE3	PFDN6	0.403	0
LAGE3	POLRMT	0.403	0
LAGE3	SLC35A2	0.403	0
LAGE3	DUS3L	0.402	0
LAGE3	EIF5A	0.402	0
LAGE3	FAM131A	0.402	0
LAGE3	MESP1	0.402	0
LAGE3	NME3	0.402	0
LAGE3	PHB	0.402	0
LAGE3	RNF220	0.402	0
LAGE3	TRIM11	0.402	0
LAGE3	ZNF574	0.402	0
LAGE3	B4GALT2	0.401	0
LAGE3	CBX4	0.401	0
LAGE3	CFL1	0.401	0
LAGE3	FIBP	0.401	0
LAGE3	GRN	0.401	0
LAGE3	KLHL22	0.401	0
LAGE3	MFSD10	0.401	0
LAGE3	PRR5	0.401	0
LAGE3	RAVER1	0.401	0
LAGE3	SLC35C2	0.401	0
LAGE3	CTDP1	0.4	0
LAGE3	MED26	0.4	0
LAGE3	MRPL36	0.4	0
LAGE3	SLC38A10	0.4	0
LAGE3	SPSB1	0.4	0
LAGE3	AXIN1	0.4	1.50E-19
LAGE3	COX17	0.4	1.58E-19
LAGE3	ACOT2	0.399	0
LAGE3	BAP1	0.399	0
LAGE3	BAX	0.399	0
LAGE3	MAST2	0.399	0
LAGE3	PCBP1	0.399	0
LAGE3	PELP1	0.399	0
LAGE3	PHF23	0.399	0
LAGE3	TMEM201	0.399	0
LAGE3	WFS1	0.399	0
LAGE3	C1orf151	0.398	0
LAGE3	C20orf29	0.398	0
LAGE3	HYI	0.398	0
LAGE3	MSTO1	0.398	0
LAGE3	PARVB	0.398	0
LAGE3	PFN1	0.398	0
LAGE3	HSD3B7	0.398	2.18E-19
LAGE3	ATPIF1	0.397	0
LAGE3	CTU1	0.397	0
LAGE3	GLI4	0.397	0
LAGE3	UBE2J2	0.397	0
LAGE3	BAIAP2	0.396	0
LAGE3	PLEKHM2	0.396	0
LAGE3	PRMT7	0.396	0
LAGE3	UBB	0.396	0
LAGE3	ZFYVE19	0.396	0
LAGE3	ACOT1	0.396	3.39E-19
LAGE3	C19orf20	0.396	3.42E-19
LAGE3	GNB2	0.395	0
LAGE3	NRM	0.395	0
LAGE3	TNFRSF14	0.395	0
LAGE3	UBA1	0.395	0
LAGE3	UFSP1	0.395	0
LAGE3	ZMYND19	0.395	0
LAGE3	C1QL4	0.395	4.08E-19
LAGE3	IRX6	0.395	4.58E-19
LAGE3	SLC22A18	0.395	4.80E-19
LAGE3	CENPB	0.394	0
LAGE3	FAM124A	0.394	0
LAGE3	NIT1	0.394	0
LAGE3	NT5C	0.394	0
LAGE3	PARK7	0.394	0
LAGE3	TMEM60	0.394	0
LAGE3	TUSC2	0.394	0
LAGE3	C1orf159	0.393	0
LAGE3	C6orf47	0.393	0
LAGE3	C7orf26	0.393	0
LAGE3	CPSF3L	0.393	0
LAGE3	ELK1	0.393	0
LAGE3	GPKOW	0.393	0
LAGE3	NDOR1	0.393	0
LAGE3	PFKL	0.393	0
LAGE3	PNPLA4	0.393	0
LAGE3	SPSB2	0.393	0
LAGE3	CXXC1	0.392	0
LAGE3	DHX34	0.392	0
LAGE3	GLRX5	0.392	0
LAGE3	GTPBP3	0.392	0
LAGE3	RPL10	0.392	0
LAGE3	ADCK4	0.391	0
LAGE3	C22orf32	0.391	0
LAGE3	DYNLL1	0.391	0
LAGE3	EGLN2	0.391	0
LAGE3	FAM96B	0.391	0
LAGE3	HDHD3	0.391	0
LAGE3	ITPA	0.391	0
LAGE3	NDUFS2	0.391	0
LAGE3	PET112L	0.391	0
LAGE3	PYCARD	0.391	0
LAGE3	RNF167	0.391	0
LAGE3	ST3GAL3	0.391	0
LAGE3	TRPV2	0.391	0
LAGE3	ATP6V0D1	0.39	0
LAGE3	INTS1	0.39	0
LAGE3	LZTS2	0.39	0
LAGE3	NACC1	0.39	0
LAGE3	NOP10	0.39	0
LAGE3	PQLC1	0.39	0
LAGE3	RUSC1	0.39	0
LAGE3	ZNF775	0.39	0
LAGE3	SLC5A10	0.39	1.29E-18
LAGE3	BDH1	0.389	0
LAGE3	HDAC11	0.389	0
LAGE3	KCNAB2	0.389	0
LAGE3	PYCR2	0.389	0
LAGE3	PYGO2	0.389	0
LAGE3	TPI1	0.389	0
LAGE3	ARMC5	0.388	0
LAGE3	BAIAP2L1	0.388	0
LAGE3	C1orf91	0.388	0
LAGE3	LENG1	0.388	0
LAGE3	MOB2	0.388	0
LAGE3	RER1	0.388	0
LAGE3	TMEM55B	0.388	0
LAGE3	OCA2	0.388	2.12E-18
LAGE3	C14orf34	0.388	2.32E-18
LAGE3	CCDC137	0.387	0
LAGE3	CD99	0.387	0
LAGE3	CHAC1	0.387	0
LAGE3	COASY	0.387	0
LAGE3	DRG2	0.387	0
LAGE3	GSK3A	0.387	0
LAGE3	NAPRT1	0.387	0
LAGE3	RNPS1	0.387	0
LAGE3	ATP13A1	0.386	0
LAGE3	BANF1	0.386	0
LAGE3	C16orf58	0.386	0
LAGE3	CCM2	0.386	0
LAGE3	EML2	0.386	0
LAGE3	GAK	0.386	0
LAGE3	ITFG3	0.386	0
LAGE3	NOP2	0.386	0
LAGE3	PELI3	0.386	0
LAGE3	PFDN2	0.386	0
LAGE3	PPP1R11	0.386	0
LAGE3	TRADD	0.386	0
LAGE3	VKORC1	0.386	0
LAGE3	PRR24	0.386	3.41E-18
LAGE3	AIFM2	0.385	0
LAGE3	C10orf11	0.385	0
LAGE3	C19orf48	0.385	0
LAGE3	C21orf2	0.385	0
LAGE3	C9orf119	0.385	0
LAGE3	CYB5R1	0.385	0
LAGE3	FAM108A1	0.385	0
LAGE3	HDDC3	0.385	0
LAGE3	LOC407835	0.385	0
LAGE3	TP53TG1	0.385	0
LAGE3	TRMU	0.385	0
LAGE3	TRPT1	0.385	0
LAGE3	UPK1A	0.385	4.16E-18
LAGE3	CHST12	0.385	4.17E-18
LAGE3	KIAA0114	0.384	0
LAGE3	MGAT5B	0.384	0
LAGE3	MXD3	0.384	0
LAGE3	PREB	0.384	0
LAGE3	SHFM1	0.384	0
LAGE3	SLC9A3R1	0.384	0
LAGE3	WRAP53	0.384	0
LAGE3	ZBTB45	0.384	0
LAGE3	AIMP2	0.383	0
LAGE3	C15orf39	0.383	0
LAGE3	GAS2L1	0.383	0
LAGE3	GOT1	0.383	0
LAGE3	MAPK3	0.383	0
LAGE3	ORAI1	0.383	0
LAGE3	TTYH2	0.383	0
LAGE3	WDR24	0.383	0
LAGE3	ACD	0.382	0
LAGE3	ATP5G3	0.382	0
LAGE3	C9orf37	0.382	0
LAGE3	GTF2H4	0.382	0
LAGE3	MYO1D	0.382	0
LAGE3	POLD1	0.382	0
LAGE3	SEC61B	0.382	0
LAGE3	SLC25A10	0.382	0
LAGE3	ZNF428	0.382	0
LAGE3	KCP	0.382	7.66E-18
LAGE3	AKAP8L	0.381	0
LAGE3	AUP1	0.381	0
LAGE3	C19orf22	0.381	0
LAGE3	MANBAL	0.381	0
LAGE3	PICK1	0.381	0
LAGE3	TMED3	0.381	0
LAGE3	TRMT112	0.381	0
LAGE3	ZNF653	0.381	0
LAGE3	TRPM1	0.381	8.76E-18
LAGE3	LOC100134713	0.381	8.82E-18
LAGE3	AKT1S1	0.38	0
LAGE3	C9orf86	0.38	0
LAGE3	GPN2	0.38	0
LAGE3	IRX3	0.38	0
LAGE3	LGALS3BP	0.38	0
LAGE3	LOC728743	0.38	0
LAGE3	NPLOC4	0.38	0
LAGE3	POC1A	0.38	0
LAGE3	PPARD	0.38	0
LAGE3	RNPEP	0.38	0
LAGE3	SCYL1	0.38	0
LAGE3	TSSC4	0.38	0
LAGE3	UBE2C	0.38	0
LAGE3	YIPF2	0.38	0
LAGE3	WDR83	0.38	1.05E-17
LAGE3	PCSK4	0.38	1.28E-17
LAGE3	BAIAP2L2	0.379	0
LAGE3	CAPG	0.379	0
LAGE3	COG1	0.379	0
LAGE3	ERP29	0.379	0
LAGE3	NQO2	0.379	0
LAGE3	PIK3CD	0.379	0
LAGE3	REPIN1	0.379	0
LAGE3	UBXN11	0.379	0
LAGE3	VARS2	0.379	0
LAGE3	PRODH	0.379	1.40E-17
LAGE3	LOC653786	0.379	1.41E-17
LAGE3	TMEM223	0.379	1.55E-17
LAGE3	HIST2H2AC	0.379	1.57E-17
LAGE3	FTH1	0.378	0
LAGE3	JUND	0.378	0
LAGE3	LETM1	0.378	0
LAGE3	LOC390595	0.378	0
LAGE3	TOR2A	0.378	0
LAGE3	ANKRD54	0.378	1.89E-17
LAGE3	APBA3	0.377	0
LAGE3	C12orf44	0.377	0
LAGE3	GTF2F1	0.377	0
LAGE3	LGALS1	0.377	0
LAGE3	LOC650368	0.377	0
LAGE3	MIER2	0.377	0
LAGE3	NPM3	0.377	0
LAGE3	OAZ1	0.377	0
LAGE3	SF3A2	0.377	0
LAGE3	ALDH3B2	0.377	2.17E-17
LAGE3	SLC38A8	0.377	2.21E-17
LAGE3	C8G	0.377	2.41E-17
LAGE3	C2orf18	0.376	0
LAGE3	FZR1	0.376	0
LAGE3	GPR3	0.376	0
LAGE3	RDH13	0.376	8.47E-20
LAGE3	RAB3IL1	0.376	5.90E-19
LAGE3	TIGD5	0.376	8.22E-19
LAGE3	C14orf156	0.376	9.62E-19
LAGE3	MBP	0.376	1.16E-18
LAGE3	LOC388588	0.376	2.86E-17
LAGE3	CCDC28B	0.376	2.97E-17
LAGE3	PORCN	0.375	3.41E-18
LAGE3	HEBP1	0.375	4.09E-18
LAGE3	RAB11B	0.375	4.10E-18
LAGE3	ZNRD1	0.375	4.36E-18
LAGE3	NEU1	0.375	4.57E-18
LAGE3	SDHA	0.375	4.63E-18
LAGE3	H2AFX	0.375	4.79E-18
LAGE3	ETHE1	0.375	6.02E-18
LAGE3	PHLDB3	0.375	6.40E-18
LAGE3	WIPI1	0.375	6.59E-18
LAGE3	C18orf56	0.375	6.74E-18
LAGE3	LCE2A	0.375	3.16E-17
LAGE3	SAMD10	0.375	3.27E-17
LAGE3	BAK1	0.375	3.56E-17
LAGE3	TESK1	0.374	7.25E-18
LAGE3	SH3BGRL3	0.374	7.92E-18
LAGE3	TMEM8A	0.374	8.48E-18
LAGE3	VPS16	0.374	8.92E-18
LAGE3	CCDC12	0.374	9.21E-18
LAGE3	MOCS1	0.374	9.35E-18
LAGE3	APH1A	0.374	9.52E-18
LAGE3	U2AF2	0.374	1.00E-17
LAGE3	PLEKHO2	0.374	1.03E-17
LAGE3	CDK11B	0.374	1.07E-17
LAGE3	MRPS25	0.374	1.17E-17
LAGE3	RPS2	0.374	1.27E-17
LAGE3	TSPAN4	0.373	1.40E-17
LAGE3	CCDC159	0.373	1.59E-17
LAGE3	GPAA1	0.373	1.62E-17
LAGE3	HRAS	0.373	1.68E-17
LAGE3	RPS19	0.373	1.68E-17
LAGE3	OTUB1	0.373	1.93E-17
LAGE3	C16orf53	0.373	1.98E-17
LAGE3	EIF2B4	0.373	2.04E-17
LAGE3	CHCHD1	0.373	4.94E-17
LAGE3	ZNF341	0.372	2.20E-17
LAGE3	NDUFA9	0.372	2.63E-17
LAGE3	MED16	0.372	2.64E-17
LAGE3	ZNF362	0.372	2.80E-17
LAGE3	ABCF2	0.372	2.90E-17
LAGE3	GMPR	0.372	2.91E-17
LAGE3	LYPLA2P1	0.372	2.92E-17
LAGE3	ITPK1	0.372	3.04E-17
LAGE3	C17orf53	0.372	3.08E-17
LAGE3	C15orf34	0.372	5.96E-17
LAGE3	LHB	0.372	5.97E-17
LAGE3	POP5	0.371	3.25E-17
LAGE3	AP2M1	0.371	3.57E-17
LAGE3	AP1S1	0.371	3.80E-17
LAGE3	DIS3L2	0.371	3.93E-17
LAGE3	GRINA	0.371	4.19E-17
LAGE3	TROAP	0.371	4.26E-17
LAGE3	CD99L2	0.371	7.73E-17
LAGE3	CCDC92	0.371	7.84E-17
LAGE3	ENTPD6	0.37	4.98E-17
LAGE3	CARM1	0.37	5.09E-17
LAGE3	GDPD5	0.37	5.13E-17
LAGE3	YPEL3	0.37	5.30E-17
LAGE3	C17orf81	0.37	5.56E-17
LAGE3	DEDD2	0.37	5.73E-17
LAGE3	PTOV1	0.37	5.75E-17
LAGE3	TFIP11	0.37	8.99E-17
LAGE3	SNHG11	0.369	6.76E-17
LAGE3	SAFB	0.369	7.02E-17
LAGE3	IL17RC	0.369	7.32E-17
LAGE3	SPATA2L	0.369	7.45E-17
LAGE3	TWF2	0.369	7.56E-17
LAGE3	C21orf33	0.369	7.62E-17
LAGE3	PDAP1	0.369	7.90E-17
LAGE3	SNAPIN	0.369	8.04E-17
LAGE3	PWWP2B	0.369	8.24E-17
LAGE3	TRAF2	0.369	8.45E-17
LAGE3	SRA1	0.369	8.65E-17
LAGE3	TFF3	0.369	1.13E-16
LAGE3	BIRC7	0.368	8.78E-17
LAGE3	NUP93	0.368	9.62E-17
LAGE3	DTX2	0.368	9.83E-17
LAGE3	PSMB6	0.368	9.89E-17
LAGE3	WASH2P	0.368	1.00E-16
LAGE3	C17orf49	0.368	1.14E-16
LAGE3	LOC401010	0.368	1.40E-16
LAGE3	SPACA3	0.368	1.47E-16
LAGE3	TTYH3	0.367	1.18E-16
LAGE3	TMEM102	0.367	1.28E-16
LAGE3	SUPT5H	0.367	1.32E-16
LAGE3	HHLA3	0.367	1.37E-16
LAGE3	PPP1R14B	0.367	1.51E-16
LAGE3	MGC16275	0.367	1.85E-16
LAGE3	IFRD2	0.366	1.54E-16
LAGE3	UROS	0.366	1.59E-16
LAGE3	CDK5RAP1	0.366	1.69E-16
LAGE3	GFER	0.366	1.73E-16
LAGE3	C1orf123	0.366	1.73E-16
LAGE3	TALDO1	0.366	1.77E-16
LAGE3	PYCRL	0.366	1.87E-16
LAGE3	CYP27A1	0.366	1.88E-16
LAGE3	C17orf61	0.366	1.97E-16
LAGE3	BRP44	0.366	1.97E-16
LAGE3	CDCA3	0.365	2.01E-16
LAGE3	MCM5	0.365	2.18E-16
LAGE3	LRFN3	0.365	2.18E-16
LAGE3	RANGRF	0.365	2.26E-16
LAGE3	FSTL4	0.365	2.30E-16
LAGE3	TMCC2	0.365	2.38E-16
LAGE3	MTMR14	0.365	2.46E-16
LAGE3	C11orf67	0.365	2.48E-16
LAGE3	C19orf51	0.365	2.73E-16
LAGE3	SPRYD4	0.364	2.59E-16
LAGE3	UBE2MP1	0.364	2.68E-16
LAGE3	TNFSF12	0.364	2.72E-16
LAGE3	STRADA	0.364	2.81E-16
LAGE3	ACTR5	0.364	2.88E-16
LAGE3	SPG21	0.364	2.91E-16
LAGE3	LOC100127888	0.364	2.98E-16
LAGE3	CHAF1B	0.364	3.01E-16
LAGE3	PDCD2L	0.364	3.04E-16
LAGE3	ATG4B	0.364	3.15E-16
LAGE3	DPH2	0.364	3.19E-16
LAGE3	MYL6B	0.363	3.52E-16
LAGE3	SELO	0.363	3.70E-16
LAGE3	RGS9BP	0.363	3.85E-16
LAGE3	COX6C	0.363	3.97E-16
LAGE3	ZNF580	0.363	4.00E-16
LAGE3	CCDC51	0.363	4.13E-16
LAGE3	ALDH4A1	0.362	4.23E-16
LAGE3	ADCK5	0.362	4.26E-16
LAGE3	EVI5L	0.362	4.36E-16
LAGE3	CLPTM1L	0.362	4.40E-16
LAGE3	ARRDC1	0.362	4.42E-16
LAGE3	BCAT2	0.362	4.46E-16
LAGE3	TMEM164	0.362	4.73E-16
LAGE3	SLC27A5	0.362	4.85E-16
LAGE3	TICAM1	0.362	4.94E-16
LAGE3	ANXA11	0.362	4.96E-16
LAGE3	ARPC4	0.362	5.05E-16
LAGE3	RHBDD3	0.362	5.09E-16
LAGE3	ZC3HC1	0.362	5.26E-16
LAGE3	PDHA1	0.361	5.39E-16
LAGE3	FAM167B	0.361	5.76E-16
LAGE3	IFT27	0.361	5.87E-16
LAGE3	SIL1	0.361	5.90E-16
LAGE3	KDELR1	0.361	6.00E-16
LAGE3	ACAA1	0.361	6.05E-16
LAGE3	COMMD5	0.361	6.12E-16
LAGE3	RRP12	0.361	6.14E-16
LAGE3	KLC2	0.361	6.15E-16
LAGE3	MAP2K3	0.361	6.17E-16
LAGE3	POLR3K	0.361	6.24E-16
LAGE3	ATRIP	0.361	6.34E-16
LAGE3	ATAD3B	0.361	6.64E-16
LAGE3	CCDC101	0.36	7.04E-16
LAGE3	CABLES1	0.36	7.22E-16
LAGE3	USMG5	0.36	7.35E-16
LAGE3	DAGLB	0.36	7.65E-16
LAGE3	C1orf113	0.36	7.69E-16
LAGE3	SLC6A17	0.36	7.88E-16
LAGE3	CYHR1	0.36	8.07E-16
LAGE3	RPLP2	0.36	8.15E-16
LAGE3	SLC7A8	0.36	8.19E-16
LAGE3	DNASE1L1	0.36	8.20E-16
LAGE3	VDAC1	0.36	8.29E-16
LAGE3	FN3KRP	0.359	8.49E-16
LAGE3	DHRS11	0.359	8.81E-16
LAGE3	DLL3	0.359	8.87E-16
LAGE3	C11orf59	0.359	9.00E-16
LAGE3	CCDC90A	0.359	9.28E-16
LAGE3	SGSM3	0.359	9.60E-16
LAGE3	C3orf14	0.359	1.02E-15
LAGE3	SMPD4	0.358	9.60E-16
LAGE3	MAP6D1	0.358	1.07E-15
LAGE3	NPC2	0.358	1.15E-15
LAGE3	IMPDH1	0.358	1.20E-15
LAGE3	PEX11G	0.358	1.21E-15
LAGE3	FLOT1	0.358	1.23E-15
LAGE3	TMEM104	0.358	1.23E-15
LAGE3	RPL36	0.358	1.24E-15
LAGE3	MLANA	0.358	1.26E-15
LAGE3	HBXIP	0.358	1.26E-15
LAGE3	CDT1	0.358	1.26E-15
LAGE3	FBRSL1	0.358	1.29E-15
LAGE3	PIGZ	0.357	1.34E-15
LAGE3	SCAMP2	0.357	1.47E-15
LAGE3	WBSCR22	0.357	1.52E-15
LAGE3	SART1	0.357	1.53E-15
LAGE3	CDK2	0.357	1.55E-15
LAGE3	DRAP1	0.357	1.56E-15
LAGE3	CHTF18	0.357	1.60E-15
LAGE3	PPIF	0.356	1.67E-15
LAGE3	GTPBP5	0.356	1.69E-15
LAGE3	ACTG1	0.356	1.70E-15
LAGE3	APEH	0.356	1.80E-15
LAGE3	FAU	0.356	1.84E-15
LAGE3	MFSD3	0.356	1.86E-15
LAGE3	MGC70857	0.356	1.96E-15
LAGE3	HILS1	0.355	1.66E-15
LAGE3	FH	0.355	2.01E-15
LAGE3	BLVRA	0.355	2.04E-15
LAGE3	EFHD2	0.355	2.04E-15
LAGE3	VPS53	0.355	2.05E-15
LAGE3	H1FX	0.355	2.25E-15
LAGE3	BRE	0.355	2.34E-15
LAGE3	WIPI2	0.355	2.39E-15
LAGE3	ALG12	0.355	2.41E-15
LAGE3	HMGB3	0.355	2.45E-15
LAGE3	GRWD1	0.355	2.46E-15
LAGE3	MIB2	0.354	2.54E-15
LAGE3	TMED1	0.354	2.59E-15
LAGE3	WHSC2	0.354	2.88E-15
LAGE3	AAAS	0.354	3.00E-15
LAGE3	ELOVL1	0.354	3.00E-15
LAGE3	SFTPC	0.353	2.72E-15
LAGE3	PLEKHF1	0.353	2.81E-15
LAGE3	MPG	0.353	3.15E-15
LAGE3	PMM2	0.353	3.20E-15
LAGE3	PLA2G15	0.353	3.35E-15
LAGE3	GAPDH	0.353	3.37E-15
LAGE3	AHCY	0.353	3.40E-15
LAGE3	TMEM189	0.353	3.46E-15
LAGE3	EIF1	0.353	3.49E-15
LAGE3	PPP2R1A	0.353	3.67E-15
LAGE3	CRTC1	0.353	3.70E-15
LAGE3	ASF1B	0.353	3.71E-15
LAGE3	KCNIP3	0.352	3.73E-15
LAGE3	DUSP14	0.352	3.87E-15
LAGE3	FLJ39582	0.352	3.93E-15
LAGE3	TMEM222	0.352	4.07E-15
LAGE3	TBC1D17	0.352	4.09E-15
LAGE3	AURKB	0.352	4.17E-15
LAGE3	GIT1	0.352	4.26E-15
LAGE3	FBXW4	0.352	4.30E-15
LAGE3	RUNX3	0.352	4.33E-15
LAGE3	PMPCA	0.352	4.38E-15
LAGE3	NFKBIL1	0.352	4.40E-15
LAGE3	ZDHHC8	0.352	4.42E-15
LAGE3	HPS1	0.352	4.51E-15
LAGE3	LOC653113	0.351	4.59E-15
LAGE3	POP4	0.351	4.62E-15
LAGE3	C19orf25	0.351	4.76E-15
LAGE3	DHRS13	0.351	4.95E-15
LAGE3	PNMA6A	0.351	4.95E-15
LAGE3	PRR22	0.351	4.96E-15
LAGE3	PRDX1	0.351	5.05E-15
LAGE3	KCTD13	0.351	5.12E-15
LAGE3	NINJ1	0.351	5.33E-15
LAGE3	RPS6KB2	0.351	5.38E-15
LAGE3	FAM174B	0.351	5.52E-15
LAGE3	POU3F1	0.35	5.59E-15
LAGE3	GPR108	0.35	5.72E-15
LAGE3	DAZAP1	0.35	5.74E-15
LAGE3	GRPEL1	0.35	5.99E-15
LAGE3	RHOG	0.35	6.06E-15
LAGE3	C3orf75	0.35	6.17E-15
LAGE3	RPL18	0.35	6.48E-15
LAGE3	COX7A2	0.35	6.80E-15
LAGE3	PRR5-ARHGAP8	0.349	5.47E-15
LAGE3	SLC7A4	0.349	5.58E-15
LAGE3	CLDN14	0.349	5.96E-15
LAGE3	LRPAP1	0.349	6.98E-15
LAGE3	C17orf101	0.349	7.18E-15
LAGE3	FAM83H	0.349	7.34E-15
LAGE3	VPS25	0.349	7.38E-15
LAGE3	TSSC1	0.349	7.41E-15
LAGE3	TACR2	0.349	7.47E-15
LAGE3	RHOT2	0.349	7.60E-15
LAGE3	URGCP	0.349	7.65E-15
LAGE3	SLC25A6	0.349	7.70E-15
LAGE3	SARS2	0.349	7.87E-15
LAGE3	HINT2	0.349	7.92E-15
LAGE3	RNF40	0.349	8.24E-15
LAGE3	C8orf73	0.348	6.88E-15
LAGE3	SPATA20	0.348	8.76E-15
LAGE3	OGFOD2	0.348	9.10E-15
LAGE3	CCDC115	0.348	9.11E-15
LAGE3	RANBP3	0.347	8.93E-15
LAGE3	ISYNA1	0.347	1.04E-14
LAGE3	MOGS	0.347	1.04E-14
LAGE3	MACROD1	0.347	1.06E-14
LAGE3	PPM1G	0.347	1.08E-14
LAGE3	SLC37A4	0.347	1.11E-14
LAGE3	TTLL12	0.347	1.13E-14
LAGE3	PLP2	0.347	1.13E-14
LAGE3	TMEM143	0.347	1.19E-14
LAGE3	MAEA	0.347	1.21E-14
LAGE3	RNMTL1	0.347	1.21E-14
LAGE3	C14orf179	0.346	1.27E-14
LAGE3	LSS	0.346	1.30E-14
LAGE3	DVL1	0.346	1.31E-14
LAGE3	NCKIPSD	0.346	1.33E-14
LAGE3	MRPL17	0.346	1.37E-14
LAGE3	GPR56	0.346	1.42E-14
LAGE3	SMCR7	0.346	1.42E-14
LAGE3	DNM2	0.346	1.47E-14
LAGE3	PLAC2	0.345	1.14E-14
LAGE3	FAM104B	0.345	1.29E-14
LAGE3	PPIAL4C	0.345	1.33E-14
LAGE3	STOML1	0.345	1.52E-14
LAGE3	KHK	0.345	1.63E-14
LAGE3	PANK4	0.345	1.68E-14
LAGE3	SYNGR1	0.345	1.69E-14
LAGE3	PTBP1	0.345	1.73E-14
LAGE3	CSNK1D	0.345	1.73E-14
LAGE3	COX7C	0.345	1.73E-14
LAGE3	TAX1BP3	0.345	1.73E-14
LAGE3	GMPPB	0.345	1.79E-14
LAGE3	TMEM151A	0.344	1.56E-14
LAGE3	CDH3	0.344	1.80E-14
LAGE3	ADIPOR1	0.344	1.89E-14
LAGE3	ASL	0.344	1.91E-14
LAGE3	PSMB7	0.344	1.95E-14
LAGE3	GYS1	0.344	1.97E-14
LAGE3	C20orf135	0.344	1.99E-14
LAGE3	LRRC29	0.343	2.19E-14
LAGE3	NOP16	0.343	2.19E-14
LAGE3	C11orf10	0.343	2.22E-14
LAGE3	PDK2	0.343	2.29E-14
LAGE3	WDR81	0.343	2.31E-14
LAGE3	BIN3	0.343	2.32E-14
LAGE3	PIH1D1	0.343	2.36E-14
LAGE3	NXT1	0.343	2.51E-14
LAGE3	LOC148709	0.342	1.96E-14
LAGE3	SPSB3	0.342	2.02E-14
LAGE3	LDLRAD2	0.342	2.68E-14
LAGE3	QDPR	0.342	2.71E-14
LAGE3	HIRIP3	0.342	2.83E-14
LAGE3	OVCA2	0.342	2.83E-14
LAGE3	PRSS36	0.342	2.89E-14
LAGE3	WDR74	0.342	2.96E-14
LAGE3	METRN	0.342	2.97E-14
LAGE3	MUL1	0.342	2.98E-14
LAGE3	CECR5	0.342	3.06E-14
LAGE3	ACSF3	0.342	3.08E-14
LAGE3	APOE	0.342	3.10E-14
LAGE3	RNF31	0.342	3.15E-14
LAGE3	C17orf55	0.341	2.62E-14
LAGE3	ATPAF2	0.341	3.40E-14
LAGE3	CCDC9	0.341	3.46E-14
LAGE3	MMAB	0.341	3.65E-14
LAGE3	CCDC106	0.341	3.68E-14
LAGE3	RAB8A	0.341	3.70E-14
LAGE3	ANAPC2	0.341	3.76E-14
LAGE3	FAM69C	0.34	2.83E-14
LAGE3	PRR13	0.34	3.86E-14
LAGE3	TUT1	0.34	3.92E-14
LAGE3	SEC61G	0.34	4.02E-14
LAGE3	TFAP2A	0.34	4.18E-14
LAGE3	PPIAL4G	0.34	4.23E-14
LAGE3	HTRA2	0.34	4.25E-14
LAGE3	ARPC1B	0.34	4.36E-14
LAGE3	HEXA	0.34	4.42E-14
LAGE3	MAPK7	0.34	4.51E-14
LAGE3	CBX8	0.339	4.60E-14
LAGE3	DHPS	0.339	4.63E-14
LAGE3	SUV420H2	0.339	4.64E-14
LAGE3	RPS16	0.339	4.65E-14
LAGE3	FAM176B	0.339	4.83E-14
LAGE3	IMPA2	0.339	4.84E-14
LAGE3	SAFB2	0.339	4.84E-14
LAGE3	NME2P1	0.339	4.91E-14
LAGE3	CTBP1	0.339	4.96E-14
LAGE3	RPPH1	0.339	5.19E-14
LAGE3	TRIM26	0.339	5.30E-14
LAGE3	ZBTB48	0.339	5.33E-14
LAGE3	SLC25A35	0.338	4.43E-14
LAGE3	OTX1	0.338	4.78E-14
LAGE3	C11orf31	0.338	5.54E-14
LAGE3	C15orf63	0.338	5.74E-14
LAGE3	NDUFAB1	0.338	5.82E-14
LAGE3	MRPL51	0.338	5.91E-14
LAGE3	YKT6	0.338	5.93E-14
LAGE3	TP53INP2	0.338	5.94E-14
LAGE3	MC1R	0.338	5.95E-14
LAGE3	SHKBP1	0.338	6.06E-14
LAGE3	MTG1	0.338	6.30E-14
LAGE3	CTNNBL1	0.338	6.32E-14
LAGE3	NFKBIL2	0.338	6.33E-14
LAGE3	EIF5AL1	0.338	6.55E-14
LAGE3	ICAM3	0.338	6.55E-14
LAGE3	P2RX4	0.337	5.77E-14
LAGE3	ALAS1	0.337	7.05E-14
LAGE3	CDK4	0.337	7.16E-14
LAGE3	DDX51	0.337	7.18E-14
LAGE3	LGALS3	0.337	7.37E-14
LAGE3	DHX37	0.337	7.68E-14
LAGE3	EIF3CL	0.337	7.83E-14
LAGE3	CTRB2	0.336	5.93E-14
LAGE3	ARMCX6	0.336	6.20E-14
LAGE3	C8orf55	0.336	7.96E-14
LAGE3	HN1	0.336	8.08E-14
LAGE3	DHRS4L2	0.336	8.30E-14
LAGE3	HSF1	0.336	8.31E-14
LAGE3	HPCAL1	0.336	8.32E-14
LAGE3	NAGA	0.336	8.36E-14
LAGE3	RBM14	0.336	8.91E-14
LAGE3	ACBD6	0.336	9.19E-14
LAGE3	CSK	0.336	9.41E-14
LAGE3	CHMP1A	0.336	9.43E-14
LAGE3	SPEF1	0.335	7.14E-14
LAGE3	C19orf63	0.335	9.94E-14
LAGE3	OGDH	0.335	1.00E-13
LAGE3	ESRRA	0.335	1.01E-13
LAGE3	MESDC1	0.335	1.01E-13
LAGE3	CAMTA1	0.335	1.01E-13
LAGE3	CHAF1A	0.335	1.02E-13
LAGE3	MRPS7	0.335	1.04E-13
LAGE3	DDX28	0.335	1.09E-13
LAGE3	MRPS18A	0.335	1.12E-13
LAGE3	TOMM7	0.334	1.15E-13
LAGE3	STARD3	0.334	1.20E-13
LAGE3	PPP2R3B	0.334	1.23E-13
LAGE3	C14orf169	0.334	1.32E-13
LAGE3	C8orf58	0.334	1.33E-13
LAGE3	SLC25A28	0.334	1.35E-13
LAGE3	PCIF1	0.334	1.35E-13
LAGE3	NAT14	0.334	1.35E-13
LAGE3	LOH12CR1	0.333	1.41E-13
LAGE3	C14orf119	0.333	1.42E-13
LAGE3	PITRM1	0.333	1.46E-13
LAGE3	BAMBI	0.333	1.48E-13
LAGE3	HM13	0.333	1.49E-13
LAGE3	XRCC3	0.333	1.52E-13
LAGE3	RAB5B	0.333	1.52E-13
LAGE3	NUDT16L1	0.333	1.55E-13
LAGE3	DHRSX	0.333	1.55E-13
LAGE3	SH2B2	0.332	1.26E-13
LAGE3	PKN3	0.332	1.63E-13
LAGE3	ST3GAL4	0.332	1.66E-13
LAGE3	ZNF282	0.332	1.68E-13
LAGE3	PRKACA	0.332	1.69E-13
LAGE3	USP21	0.332	1.71E-13
LAGE3	LMNA	0.332	1.74E-13
LAGE3	ZBTB17	0.332	1.75E-13
LAGE3	TUBGCP2	0.332	1.84E-13
LAGE3	NRSN2	0.332	1.86E-13
LAGE3	EEPD1	0.332	1.86E-13
LAGE3	CAPN3	0.332	1.89E-13
LAGE3	PAEP	0.331	1.51E-13
LAGE3	DCAF15	0.331	1.99E-13
LAGE3	VPS4A	0.331	1.99E-13
LAGE3	SIRT3	0.331	1.99E-13
LAGE3	FOXRED2	0.331	2.02E-13
LAGE3	GPRIN1	0.331	2.02E-13
LAGE3	C5orf32	0.331	2.02E-13
LAGE3	LOC344967	0.331	2.05E-13
LAGE3	KLHDC8B	0.331	2.06E-13
LAGE3	TBC1D16	0.331	2.06E-13
LAGE3	EIF3B	0.331	2.09E-13
LAGE3	SND1	0.331	2.09E-13
LAGE3	PARS2	0.331	2.12E-13
LAGE3	TFAP4	0.331	2.14E-13
LAGE3	SAP30BP	0.331	2.16E-13
LAGE3	9-Sep	0.331	2.21E-13
LAGE3	FDPS	0.331	2.25E-13
LAGE3	PA2G4	0.331	2.25E-13
LAGE3	SLC35B1	0.33	2.33E-13
LAGE3	GNL1	0.33	2.34E-13
LAGE3	NUTF2	0.33	2.34E-13
LAGE3	AP2A1	0.33	2.36E-13
LAGE3	RNF5	0.33	2.37E-13
LAGE3	LMAN2	0.33	2.42E-13
LAGE3	WBP1	0.33	2.51E-13
LAGE3	C10orf125	0.33	2.55E-13
LAGE3	PSMB10	0.33	2.67E-13
LAGE3	PLOD3	0.33	2.69E-13
LAGE3	KRTAP9-2	0.329	2.08E-13
LAGE3	ECHDC3	0.329	2.42E-13
LAGE3	C2orf28	0.329	2.86E-13
LAGE3	FUS	0.329	2.98E-13
LAGE3	4-Sep	0.329	3.07E-13
LAGE3	NAT15	0.329	3.12E-13
LAGE3	EPS15L1	0.329	3.15E-13
LAGE3	WDTC1	0.329	3.15E-13
LAGE3	WBSCR26	0.328	2.61E-13
LAGE3	LOC127841	0.328	2.64E-13
LAGE3	MAST1	0.328	2.71E-13
LAGE3	DTYMK	0.328	3.32E-13
LAGE3	FLII	0.328	3.36E-13
LAGE3	CNPY3	0.328	3.60E-13
LAGE3	DNAJC11	0.328	3.66E-13
LAGE3	SFI1	0.328	3.71E-13
LAGE3	LHPP	0.328	3.80E-13
LAGE3	CHKA	0.328	3.83E-13
LAGE3	HEATR7A	0.328	3.90E-13
LAGE3	DGUOK	0.327	4.09E-13
LAGE3	PDRG1	0.327	4.15E-13
LAGE3	C6orf145	0.327	4.15E-13
LAGE3	PODXL2	0.327	4.21E-13
LAGE3	NAGK	0.327	4.21E-13
LAGE3	ATP5E	0.327	4.30E-13
LAGE3	PRCC	0.327	4.37E-13
LAGE3	C11orf24	0.327	4.42E-13
LAGE3	ZFPM1	0.327	4.44E-13
LAGE3	JAGN1	0.327	4.46E-13
LAGE3	CTSZ	0.327	4.49E-13
LAGE3	HSD17B8	0.327	4.55E-13
LAGE3	BIK	0.326	3.69E-13
LAGE3	KTI12	0.326	3.69E-13
LAGE3	SPIRE2	0.326	3.94E-13
LAGE3	RAD9A	0.326	4.84E-13
LAGE3	XRCC1	0.326	4.93E-13
LAGE3	ATP6V0E2	0.326	4.96E-13
LAGE3	SOLH	0.326	5.07E-13
LAGE3	RPL18A	0.326	5.11E-13
LAGE3	AIP	0.326	5.14E-13
LAGE3	COMMD7	0.326	5.40E-13
LAGE3	RMRP	0.325	4.20E-13
LAGE3	TIMM22	0.325	5.55E-13
LAGE3	ZBTB7B	0.325	5.64E-13
LAGE3	SOX12	0.325	5.79E-13
LAGE3	MAD2L1BP	0.325	5.83E-13
LAGE3	FADD	0.325	5.84E-13
LAGE3	TMEM180	0.325	5.91E-13
LAGE3	RAB1B	0.325	5.95E-13
LAGE3	PIGP	0.325	5.99E-13
LAGE3	TUBA1B	0.325	6.07E-13
LAGE3	PNPO	0.325	6.19E-13
LAGE3	MAP1LC3A	0.325	6.22E-13
LAGE3	LOC284837	0.325	6.24E-13
LAGE3	ICT1	0.325	6.26E-13
LAGE3	COPS7A	0.325	6.42E-13
LAGE3	AKR1B1	0.325	6.56E-13
LAGE3	UMODL1	0.324	5.37E-13
LAGE3	DEDD	0.324	5.62E-13
LAGE3	AG2	0.324	6.62E-13
LAGE3	C11orf68	0.324	6.65E-13
LAGE3	LZTS1	0.324	6.77E-13
LAGE3	TRIM47	0.324	7.14E-13
LAGE3	PDE6D	0.324	7.22E-13
LAGE3	LOC100270710	0.324	7.27E-13
LAGE3	U2AF1L4	0.324	7.27E-13
LAGE3	SSBP4	0.324	7.35E-13
LAGE3	HPDL	0.324	7.58E-13
LAGE3	TMEM39B	0.324	7.67E-13
LAGE3	ZNF598	0.323	6.57E-13
LAGE3	TUBB8	0.323	6.84E-13
LAGE3	PPP1R16A	0.323	7.83E-13
LAGE3	SLC1A4	0.323	8.07E-13
LAGE3	TMEM185A	0.323	8.17E-13
LAGE3	CARD14	0.323	8.28E-13
LAGE3	PARL	0.323	8.51E-13
LAGE3	MAN2B1	0.323	8.52E-13
LAGE3	ALG8	0.323	8.53E-13
LAGE3	TMEM214	0.323	8.89E-13
LAGE3	ATP6V1E1	0.323	8.94E-13
LAGE3	PSMC5	0.323	9.12E-13
LAGE3	CA5BP	0.323	9.13E-13
LAGE3	FAM180B	0.322	7.54E-13
LAGE3	REXO1	0.322	7.86E-13
LAGE3	DHRS4	0.322	8.01E-13
LAGE3	FOXRED1	0.322	9.26E-13
LAGE3	FBXO44	0.322	9.44E-13
LAGE3	DKFZp761E198	0.322	1.02E-12
LAGE3	TCTA	0.322	1.02E-12
LAGE3	C2orf79	0.322	1.02E-12
LAGE3	CD2BP2	0.322	1.03E-12
LAGE3	AKT2	0.322	1.05E-12
LAGE3	ADCK2	0.322	1.08E-12
LAGE3	ARHGAP39	0.322	1.09E-12
LAGE3	NFKB2	0.321	8.57E-13
LAGE3	PSMB5	0.321	1.11E-12
LAGE3	MGAT1	0.321	1.13E-12
LAGE3	RBX1	0.321	1.14E-12
LAGE3	DBNL	0.321	1.16E-12
LAGE3	ILKAP	0.321	1.19E-12
LAGE3	CTU2	0.321	1.24E-12
LAGE3	PHLDA3	0.321	1.25E-12
LAGE3	CHERP	0.321	1.26E-12
LAGE3	LOC541471	0.321	1.28E-12
LAGE3	PSMB2	0.321	1.29E-12
LAGE3	AGPAT3	0.32	9.93E-13
LAGE3	KAAG1	0.32	1.13E-12
LAGE3	RECQL5	0.32	1.30E-12
LAGE3	ZDHHC4	0.32	1.36E-12
LAGE3	CCDC86	0.32	1.37E-12
LAGE3	WDR18	0.32	1.40E-12
LAGE3	KIF1C	0.32	1.40E-12
LAGE3	PNPLA6	0.32	1.41E-12
LAGE3	TPPP	0.32	1.44E-12
LAGE3	NUBP1	0.32	1.47E-12
LAGE3	SLC39A13	0.32	1.53E-12
LAGE3	C21orf122	0.319	1.30E-12
LAGE3	TYRP1	0.319	1.34E-12
LAGE3	SNX21	0.319	1.56E-12
LAGE3	DOM3Z	0.319	1.57E-12
LAGE3	FBXO2	0.319	1.59E-12
LAGE3	POLR2H	0.319	1.60E-12
LAGE3	PPPDE2	0.319	1.62E-12
LAGE3	FBXO32	0.319	1.62E-12
LAGE3	SCRN2	0.319	1.65E-12
LAGE3	FAM54B	0.319	1.66E-12
LAGE3	DHRS1	0.319	1.68E-12
LAGE3	MAP7D1	0.319	1.69E-12
LAGE3	IDH3B	0.319	1.70E-12
LAGE3	ETFB	0.319	1.73E-12
LAGE3	TRAF7	0.319	1.74E-12
LAGE3	SH3GL1	0.319	1.76E-12
LAGE3	SHISA5	0.319	1.78E-12
LAGE3	HDAC6	0.319	1.81E-12
LAGE3	LSM7	0.318	1.84E-12
LAGE3	HOXC5	0.318	1.90E-12
LAGE3	WDR46	0.318	1.92E-12
LAGE3	FTHL3	0.318	1.95E-12
LAGE3	PPIH	0.318	1.97E-12
LAGE3	ABCB6	0.318	1.98E-12
LAGE3	DIABLO	0.318	1.99E-12
LAGE3	PSMG1	0.318	2.01E-12
LAGE3	UQCRH	0.318	2.04E-12
LAGE3	HMGCL	0.318	2.09E-12
LAGE3	LOC100188947	0.317	1.67E-12
LAGE3	HIST1H4J	0.317	1.68E-12
LAGE3	RHCG	0.317	1.90E-12
LAGE3	C9orf7	0.317	2.16E-12
LAGE3	ISCA2	0.317	2.17E-12
LAGE3	METTL11A	0.317	2.21E-12
LAGE3	KLHDC4	0.317	2.23E-12
LAGE3	RAB17	0.317	2.24E-12
LAGE3	ZP3	0.317	2.33E-12
LAGE3	IER5	0.317	2.37E-12
LAGE3	C17orf62	0.317	2.41E-12
LAGE3	ASB13	0.317	2.45E-12
LAGE3	LOC115110	0.317	2.52E-12
LAGE3	AIFM3	0.317	2.53E-12
LAGE3	KPTN	0.316	2.05E-12
LAGE3	MRM1	0.316	2.12E-12
LAGE3	MGC16025	0.316	2.26E-12
LAGE3	PINK1	0.316	2.62E-12
LAGE3	S100A10	0.316	2.64E-12
LAGE3	ATP5SL	0.316	2.80E-12
LAGE3	MAPKAPK3	0.316	2.83E-12
LAGE3	TBX6	0.316	2.95E-12
LAGE3	ZNF446	0.315	2.67E-12
LAGE3	LY6E	0.315	3.02E-12
LAGE3	C16orf93	0.315	3.04E-12
LAGE3	C12orf57	0.315	3.07E-12
LAGE3	FAM101B	0.315	3.10E-12
LAGE3	UFD1L	0.315	3.10E-12
LAGE3	SSBP1	0.315	3.11E-12
LAGE3	POLR2G	0.315	3.20E-12
LAGE3	ARF3	0.315	3.22E-12
LAGE3	MPST	0.315	3.29E-12
LAGE3	KCNC4	0.315	3.44E-12
LAGE3	SEPW1	0.315	3.47E-12
LAGE3	AQP11	0.314	2.77E-12
LAGE3	HIST3H2A	0.314	2.94E-12
LAGE3	C10orf41	0.314	3.74E-12
LAGE3	ZNF513	0.314	3.81E-12
LAGE3	ATG2A	0.314	3.83E-12
LAGE3	TTC39A	0.314	3.84E-12
LAGE3	RABL5	0.314	3.89E-12
LAGE3	RNH1	0.314	3.90E-12
LAGE3	PRR19	0.314	3.93E-12
LAGE3	NCS1	0.314	3.94E-12
LAGE3	POLL	0.314	4.07E-12
LAGE3	SYT5	0.313	3.20E-12
LAGE3	OC90	0.313	3.25E-12
LAGE3	RPL38	0.313	4.22E-12
LAGE3	MRPS17	0.313	4.27E-12
LAGE3	FABP3	0.313	4.32E-12
LAGE3	ARAF	0.313	4.43E-12
LAGE3	ZNF408	0.313	4.46E-12
LAGE3	TOMM6	0.313	4.48E-12
LAGE3	CLK3	0.313	4.49E-12
LAGE3	C19orf66	0.313	4.61E-12
LAGE3	EXOSC7	0.313	4.62E-12
LAGE3	AHSA1	0.313	4.69E-12
LAGE3	QPRT	0.313	4.80E-12
LAGE3	PCSK9	0.312	3.95E-12
LAGE3	KRBA1	0.312	4.96E-12
LAGE3	MRPS5	0.312	4.97E-12
LAGE3	MRPL11	0.312	4.97E-12
LAGE3	WASH3P	0.312	5.03E-12
LAGE3	VARS	0.312	5.06E-12
LAGE3	PPIL2	0.312	5.10E-12
LAGE3	KLC3	0.312	5.31E-12
LAGE3	MPDU1	0.312	5.40E-12
LAGE3	TMC6	0.312	5.47E-12
LAGE3	MVD	0.312	5.51E-12
LAGE3	RNASEH2C	0.312	5.52E-12
LAGE3	KIAA0195	0.312	5.55E-12
LAGE3	SLC19A1	0.312	5.56E-12
LAGE3	DFNA5	0.312	5.58E-12
LAGE3	LOC100133957	0.311	4.52E-12
LAGE3	RING1	0.311	5.04E-12
LAGE3	CIB2	0.311	5.21E-12
LAGE3	SLC26A6	0.311	5.77E-12
LAGE3	MARCKSL1	0.311	5.89E-12
LAGE3	TSPAN17	0.311	6.28E-12
LAGE3	POLD4	0.311	6.76E-12
LAGE3	PNPLA2	0.31	6.82E-12
LAGE3	PTTG1	0.31	6.84E-12
LAGE3	RHOBTB2	0.31	6.85E-12
LAGE3	TMEM101	0.31	7.01E-12
LAGE3	AK2	0.31	7.22E-12
LAGE3	JMJD8	0.31	7.28E-12
LAGE3	OGFR	0.31	7.32E-12
LAGE3	MYBBP1A	0.31	7.39E-12
LAGE3	RPL29	0.31	7.49E-12
LAGE3	TGIF1	0.31	7.54E-12
LAGE3	GSTM2P1	0.309	6.19E-12
LAGE3	PKLR	0.309	7.19E-12
LAGE3	TMEM51	0.309	7.99E-12
LAGE3	CDIPT	0.309	8.03E-12
LAGE3	MSRA	0.309	8.19E-12
LAGE3	RBCK1	0.309	8.24E-12
LAGE3	C9orf69	0.309	8.30E-12
LAGE3	WDR62	0.309	8.38E-12
LAGE3	PCOTH	0.309	8.42E-12
LAGE3	MRPL9	0.309	8.45E-12
LAGE3	CHCHD8	0.309	8.46E-12
LAGE3	C9orf116	0.309	8.75E-12
LAGE3	NAB2	0.309	9.16E-12
LAGE3	PKM2	0.309	9.32E-12
LAGE3	HS3ST2	0.308	8.48E-12
LAGE3	ADAM11	0.308	9.71E-12
LAGE3	C14orf176	0.308	1.00E-11
LAGE3	CCDC71	0.308	1.03E-11
LAGE3	SNRPF	0.308	1.04E-11
LAGE3	C19orf29	0.308	1.06E-11
LAGE3	OR7A5	0.307	8.58E-12
LAGE3	C6orf52	0.307	8.65E-12
LAGE3	ZNF219	0.307	1.12E-11
LAGE3	LEMD2	0.307	1.13E-11
LAGE3	ACP5	0.307	1.13E-11
LAGE3	MMP17	0.307	1.15E-11
LAGE3	TRIP6	0.307	1.16E-11
LAGE3	ZNF296	0.307	1.18E-11
LAGE3	DCPS	0.307	1.20E-11
LAGE3	NAGLU	0.307	1.20E-11
LAGE3	RPA3	0.307	1.22E-11
LAGE3	LRRC23	0.307	1.22E-11
LAGE3	ENO1	0.307	1.24E-11
LAGE3	DCTPP1	0.307	1.25E-11
LAGE3	EEF1D	0.307	1.27E-11
LAGE3	DNAJB1	0.306	1.30E-11
LAGE3	SLC12A9	0.306	1.30E-11
LAGE3	FBXL6	0.306	1.34E-11
LAGE3	DTNBP1	0.306	1.36E-11
LAGE3	ADAMTSL5	0.306	1.37E-11
LAGE3	DEF8	0.306	1.39E-11
LAGE3	RNF216L	0.306	1.41E-11
LAGE3	ASRGL1	0.306	1.45E-11
LAGE3	KCNH1	0.306	1.47E-11
[truncated: 17,166 more rows]
