# Supplementary material for: L Antigen Family Member 3 Serves as a Prognostic Biomarker for the Clinical Outcome and Immune Infiltration in Skin Cutaneous Melanoma
Source: Biomed Res Int. 2021 Mar 18;2021:6648182. doi: 10.1155/2021/6648182 (PMC8000545; doi:10.1155/2021/6648182)
Supplement: Supplementary 4 — Supplementary Table 4: the Gene Ontology enrichment analysis of LAGE3 relevant signature genes. [file 6648182.f4.txt]

Supplementary Table 4 The gene ontology enrichment analysis of LAGE3 relevant signature genes.
ONTOLOGY	ID	Description	GeneRatio	BgRatio	pvalue	p.adjust	qvalue	geneID	Count
BP	GO:0042775	mitochondrial ATP synthesis coupled electron transport	38/1894	97/18670	3.98E-14	1.65E-10	1.49E-10	NDUFA12/NDUFA6/NDUFB9/CYC1/COX4I1/NDUFB1/NDUFA8/NDUFC2/NDUFB8/NDUFV3/NDUFA2/NDUFC1/NDUFS3/UQCR11/NDUFS5/NDUFV1/UQCRQ/COX5A/NDUFA7/NDUFB2/NDUFS8/NDUFB4/UQCRC1/NDUFA11/TAZ/COX8A/NDUFS6/COX5B/NDUFA3/UQCR10/NDUFA1/COX6B1/NDUFA13/COX6A1/NDUFS7/NDUFB10/NDUFB7/NDUFB11	38
BP	GO:0042773	ATP synthesis coupled electron transport	38/1894	98/18670	5.87E-14	1.65E-10	1.49E-10	NDUFA12/NDUFA6/NDUFB9/CYC1/COX4I1/NDUFB1/NDUFA8/NDUFC2/NDUFB8/NDUFV3/NDUFA2/NDUFC1/NDUFS3/UQCR11/NDUFS5/NDUFV1/UQCRQ/COX5A/NDUFA7/NDUFB2/NDUFS8/NDUFB4/UQCRC1/NDUFA11/TAZ/COX8A/NDUFS6/COX5B/NDUFA3/UQCR10/NDUFA1/COX6B1/NDUFA13/COX6A1/NDUFS7/NDUFB10/NDUFB7/NDUFB11	38
BP	GO:0010257	NADH dehydrogenase complex assembly	29/1894	64/18670	4.96E-13	6.98E-10	6.29E-10	NDUFA12/NDUFA6/NDUFB9/NDUFB1/NDUFA8/NDUFC2/BCS1L/NDUFB8/NDUFV3/NDUFA2/NDUFC1/NDUFS3/NDUFS5/NDUFV1/NDUFAF3/NDUFA7/NDUFB2/NDUFS8/NDUFB4/NDUFA11/TAZ/NDUFS6/NDUFA3/NDUFA1/NDUFA13/NDUFS7/NDUFB10/NDUFB7/NDUFB11	29
BP	GO:0032981	mitochondrial respiratory chain complex I assembly	29/1894	64/18670	4.96E-13	6.98E-10	6.29E-10	NDUFA12/NDUFA6/NDUFB9/NDUFB1/NDUFA8/NDUFC2/BCS1L/NDUFB8/NDUFV3/NDUFA2/NDUFC1/NDUFS3/NDUFS5/NDUFV1/NDUFAF3/NDUFA7/NDUFB2/NDUFS8/NDUFB4/NDUFA11/TAZ/NDUFS6/NDUFA3/NDUFA1/NDUFA13/NDUFS7/NDUFB10/NDUFB7/NDUFB11	29
BP	GO:0070125	mitochondrial translational elongation	34/1894	88/18670	1.39E-12	1.56E-09	1.41E-09	MRPL36/TSFM/MRPL54/MRPL20/ERAL1/MRPS15/MRPL21/MRPS2/MRPS21/MRPL40/MRPL34/MRPL23/MRPL14/MRPL37/MRPL53/MRPL43/MRPS26/MRPL4/MRPL27/TUFM/MRPL28/MRPS11/GADD45GIP1/MRPL38/MRPL52/MRPS24/MRPL2/MRPL12/MRPL41/MRPS12/MRPL24/AURKAIP1/MRPS34/MRPL55	34
BP	GO:0006120	mitochondrial electron transport, NADH to ubiquinone	26/1894	55/18670	2.35E-12	2.20E-09	1.98E-09	NDUFA12/NDUFA6/NDUFB9/NDUFB1/NDUFA8/NDUFC2/NDUFB8/NDUFV3/NDUFA2/NDUFC1/NDUFS3/NDUFS5/NDUFV1/NDUFA7/NDUFB2/NDUFS8/NDUFB4/NDUFA11/NDUFS6/NDUFA3/NDUFA1/NDUFA13/NDUFS7/NDUFB10/NDUFB7/NDUFB11	26
BP	GO:0045333	cellular respiration	54/1894	194/18670	2.88E-12	2.32E-09	2.09E-09	IREB2/PIK3CA/SUCLA2/HIF1A/IDE/NDUFA12/NDUFA6/NDUFB9/SURF1/CYC1/TRAP1/SLC25A23/BLOC1S1/MDH2/COQ10A/COX4I1/ACO2/NDUFB1/NDUFA8/NDUFC2/NDUFB8/NDUFV3/NDUFA2/TREX1/NDUFC1/NDUFS3/TBRG4/UQCR11/NDUFS5/NDUFV1/UQCRQ/PRELID1/COX5A/NDUFA7/NDUFB2/NDUFS8/NDUFB4/UQCRC1/NDUFA11/TAZ/COX8A/NDUFS6/COX5B/NDUFA3/UQCR10/NDUFA1/COX6B1/NDUFA13/COX6A1/NDUFS7/NDUFB10/NDUFB7/NDUFB11/IDH3G	54
BP	GO:0033108	mitochondrial respiratory chain complex assembly	35/1894	96/18670	4.70E-12	3.31E-09	2.98E-09	COX17/NDUFA12/NDUFA6/NDUFB9/SURF1/NDUFB1/NDUFA8/NDUFC2/BCS1L/SAMM50/NDUFB8/NDUFV3/NDUFA2/NDUFC1/NDUFS3/NDUFS5/NDUFV1/SDHAF1/NDUFAF3/NDUFA7/NDUFB2/NDUFS8/NDUFB4/NDUFA11/TAZ/NDUFS6/SCO2/NDUFA3/UQCR10/NDUFA1/NDUFA13/NDUFS7/NDUFB10/NDUFB7/NDUFB11	35
BP	GO:0022904	respiratory electron transport chain	38/1894	117/18670	3.32E-11	2.08E-08	1.87E-08	NDUFA12/NDUFA6/NDUFB9/CYC1/COX4I1/NDUFB1/NDUFA8/NDUFC2/NDUFB8/NDUFV3/NDUFA2/NDUFC1/NDUFS3/UQCR11/NDUFS5/NDUFV1/UQCRQ/COX5A/NDUFA7/NDUFB2/NDUFS8/NDUFB4/UQCRC1/NDUFA11/TAZ/COX8A/NDUFS6/COX5B/NDUFA3/UQCR10/NDUFA1/COX6B1/NDUFA13/COX6A1/NDUFS7/NDUFB10/NDUFB7/NDUFB11	38
BP	GO:0070646	protein modification by small protein removal	69/1894	299/18670	4.33E-11	2.44E-08	2.20E-08	USP34/USP47/BIRC2/OTUD4/ITCH/SMURF2/APC/ASXL2/USP12/INO80D/USP37/MBD5/SMAD4/STAM2/USPL1/VCPIP1/SENP6/SENP7/MYSM1/PSMD5/USP15/USP8/MAP3K7/RHOT1/USP1/TANK/BARD1/COPS2/SENP1/USP24/USP3/USP16/ATXN7/YY1/HIF1A/OTUD6B/WDR48/USP33/USP28/USP25/CYLD/INO80/PSME4/STAMBPL1/MCRS1/ACTB/PSMF1/TNIP2/PSMD9/PSMC4/PSMD3/TAF10/PSMD8/NEDD8/COPS6/OTUD5/UBA52/PSMD4/PSMB4/INO80B/PSMB3/ADRM1/RAD23A/INO80E/HGS/GPS1/IKBKG/J…	69
BP	GO:0006119	oxidative phosphorylation	43/1894	145/18670	5.01E-11	2.57E-08	2.31E-08	NDUFA12/NDUFA6/NDUFB9/SURF1/CYC1/SLC25A23/COX4I1/NDUFB1/NDUFA8/DNAJC30/NDUFC2/NDUFB8/NDUFV3/CHCHD10/NDUFA2/NDUFC1/NDUFS3/UQCR11/NDUFS5/NDUFV1/UQCRQ/COX5A/NDUFA7/NDUFB2/NDUFS8/NDUFB4/UQCRC1/NDUFA11/TAZ/COX8A/NDUFS6/COX5B/NDUFA3/UQCR10/NDUFA1/COX6B1/NDUFA13/COX6A1/ABCD1/NDUFS7/NDUFB10/NDUFB7/NDUFB11	43
BP	GO:0070126	mitochondrial translational termination	32/1894	89/18670	5.87E-11	2.75E-08	2.48E-08	MRPL36/MRPL54/MRPL20/ERAL1/MRPS15/MRPL21/MRPS2/MRPS21/MRPL40/MRPL34/MRPL23/MRPL14/MRPL37/MRPL53/MRPL43/MRPS26/MRPL4/MRPL27/MRPL28/MRPS11/GADD45GIP1/MRPL38/MRPL52/MRPS24/MRPL2/MRPL12/MRPL41/MRPS12/MRPL24/AURKAIP1/MRPS34/MRPL55	32
BP	GO:0006415	translational termination	35/1894	104/18670	6.42E-11	2.78E-08	2.51E-08	ABCE1/MRPL36/EIF5A/MRPL54/MRPL20/ERAL1/MRPS15/MRPL21/MRPS2/JMJD4/MRPS21/MRPL40/MRPL34/MRPL23/MRPL14/MRPL37/MRPL53/MRPL43/MRPS26/MRPL4/MRPL27/MRPL28/MRPS11/GADD45GIP1/MRPL38/MRPL52/MRPS24/MRPL2/MRPL12/MRPL41/MRPS12/MRPL24/AURKAIP1/MRPS34/MRPL55	35
BP	GO:0043624	cellular protein complex disassembly	55/1894	217/18670	9.80E-11	3.67E-08	3.31E-08	TAOK1/KIF2A/APC/ADD3/SPAST/TTBK2/TMOD3/RDX/ASPH/CLASP2/VPS4B/ABCE1/CKAP2/MRPL36/CFL1/EIF5A/CIB1/MRPL54/PDXP/MRPL20/ERAL1/MRPS15/MRPL21/MRPS2/JMJD4/MICAL1/MRPS21/NCKAP5L/MAP1S/MRPL40/MRPL34/MRPL23/MRPL14/PEX14/NAPA/MRPL37/MRPL53/MRPL43/MRPS26/MRPL4/MRPL27/MRPL28/MRPS11/GADD45GIP1/MRPL38/MRPL52/MRPS24/MRPL2/MRPL12/MRPL41/MRPS12/MRPL24/AURKAIP1/MRPS34/MRPL55	55
BP	GO:0015985	energy coupled proton transport, down electrochemical gradient	43/1894	148/18670	1.04E-10	3.67E-08	3.31E-08	NDUFA12/NDUFA6/NDUFB9/SURF1/CYC1/SLC25A23/COX4I1/NDUFB1/NDUFA8/DNAJC30/NDUFC2/NDUFB8/NDUFV3/CHCHD10/NDUFA2/NDUFC1/NDUFS3/UQCR11/NDUFS5/NDUFV1/UQCRQ/COX5A/NDUFA7/NDUFB2/NDUFS8/NDUFB4/UQCRC1/NDUFA11/TAZ/COX8A/NDUFS6/COX5B/NDUFA3/UQCR10/NDUFA1/COX6B1/NDUFA13/COX6A1/ABCD1/NDUFS7/NDUFB10/NDUFB7/NDUFB11	43
BP	GO:0015986	ATP synthesis coupled proton transport	43/1894	148/18670	1.04E-10	3.67E-08	3.31E-08	NDUFA12/NDUFA6/NDUFB9/SURF1/CYC1/SLC25A23/COX4I1/NDUFB1/NDUFA8/DNAJC30/NDUFC2/NDUFB8/NDUFV3/CHCHD10/NDUFA2/NDUFC1/NDUFS3/UQCR11/NDUFS5/NDUFV1/UQCRQ/COX5A/NDUFA7/NDUFB2/NDUFS8/NDUFB4/UQCRC1/NDUFA11/TAZ/COX8A/NDUFS6/COX5B/NDUFA3/UQCR10/NDUFA1/COX6B1/NDUFA13/COX6A1/ABCD1/NDUFS7/NDUFB10/NDUFB7/NDUFB11	43
BP	GO:0009206	purine ribonucleoside triphosphate biosynthetic process	48/1894	178/18670	1.54E-10	5.04E-08	4.54E-08	NME3/NDUFA12/NDUFA6/NME1/NDUFB9/SURF1/CYC1/SLC25A23/COX4I1/NDUFB1/NDUFA8/DNAJC30/NDUFC2/NDUFB8/NDUFV3/CHCHD10/NDUFA2/NDUFC1/ALDOA/NDUFS3/NME2/UQCR11/NDUFS5/NDUFV1/UQCRQ/NME4/COX5A/NDUFA7/NDUFB2/NDUFS8/NDUFB4/UQCRC1/NDUFA11/TAZ/COX8A/NDUFS6/COX5B/NDUFA3/UQCR10/NDUFA1/COX6B1/NDUFA13/COX6A1/ABCD1/NDUFS7/NDUFB10/NDUFB7/NDUFB11	48
BP	GO:0009201	ribonucleoside triphosphate biosynthetic process	49/1894	184/18670	1.61E-10	5.04E-08	4.54E-08	NME3/NDUFA12/NDUFA6/NME1/NDUFB9/SURF1/CYC1/SLC25A23/UCK1/COX4I1/NDUFB1/NDUFA8/DNAJC30/NDUFC2/NDUFB8/NDUFV3/CHCHD10/NDUFA2/NDUFC1/ALDOA/NDUFS3/NME2/UQCR11/NDUFS5/NDUFV1/UQCRQ/NME4/COX5A/NDUFA7/NDUFB2/NDUFS8/NDUFB4/UQCRC1/NDUFA11/TAZ/COX8A/NDUFS6/COX5B/NDUFA3/UQCR10/NDUFA1/COX6B1/NDUFA13/COX6A1/ABCD1/NDUFS7/NDUFB10/NDUFB7/NDUFB11	49
BP	GO:0009145	purine nucleoside triphosphate biosynthetic process	48/1894	179/18670	1.91E-10	5.65E-08	5.09E-08	NME3/NDUFA12/NDUFA6/NME1/NDUFB9/SURF1/CYC1/SLC25A23/COX4I1/NDUFB1/NDUFA8/DNAJC30/NDUFC2/NDUFB8/NDUFV3/CHCHD10/NDUFA2/NDUFC1/ALDOA/NDUFS3/NME2/UQCR11/NDUFS5/NDUFV1/UQCRQ/NME4/COX5A/NDUFA7/NDUFB2/NDUFS8/NDUFB4/UQCRC1/NDUFA11/TAZ/COX8A/NDUFS6/COX5B/NDUFA3/UQCR10/NDUFA1/COX6B1/NDUFA13/COX6A1/ABCD1/NDUFS7/NDUFB10/NDUFB7/NDUFB11	48
BP	GO:0009144	purine nucleoside triphosphate metabolic process	51/1894	199/18670	3.05E-10	8.60E-08	7.75E-08	MFN1/NME3/NDUFA12/NDUFA6/NME1/NDUFB9/SURF1/CYC1/SLC25A23/COX4I1/NDUFB1/NDUFA8/DNAJC30/NDUFC2/NDUFB8/NDUFV3/CHCHD10/NDUFA2/NDUFC1/ALDOA/NDUFS3/NME2/UQCR11/NDUFS5/NDUFV1/UQCRQ/NME4/COX5A/NDUFA7/NDUFB2/GUK1/NDUFS8/NDUFB4/UQCRC1/NUDT1/NDUFA11/TAZ/COX8A/NDUFS6/COX5B/NDUFA3/UQCR10/NDUFA1/COX6B1/NDUFA13/COX6A1/ABCD1/NDUFS7/NDUFB10/NDUFB7/NDUFB11	51
BP	GO:0009142	nucleoside triphosphate biosynthetic process	50/1894	195/18670	4.46E-10	1.20E-07	1.08E-07	NME3/NDUFA12/NDUFA6/NME1/NDUFB9/SURF1/CYC1/SLC25A23/UCK1/COX4I1/NDUFB1/NDUFA8/DNAJC30/AK1/NDUFC2/NDUFB8/NDUFV3/CHCHD10/NDUFA2/NDUFC1/ALDOA/NDUFS3/NME2/UQCR11/NDUFS5/NDUFV1/UQCRQ/NME4/COX5A/NDUFA7/NDUFB2/NDUFS8/NDUFB4/UQCRC1/NDUFA11/TAZ/COX8A/NDUFS6/COX5B/NDUFA3/UQCR10/NDUFA1/COX6B1/NDUFA13/COX6A1/ABCD1/NDUFS7/NDUFB10/NDUFB7/NDUFB11	50
BP	GO:0000209	protein polyubiquitination	68/1894	310/18670	6.17E-10	1.54E-07	1.38E-07	FBXL3/TNKS2/SHPRH/BIRC2/TRIP12/RC3H2/HECTD2/ITCH/SMURF2/TRIM44/CUL3/TOPORS/FBXO11/FBXW2/RNF111/FBXO38/UBE2W/TPP2/PSMD5/HECTD1/KLHL20/PELI1/RNF168/NEDD4/UBE3A/SASH1/ZFP91/FBXL17/BARD1/RBBP6/LNPEP/UBR2/XIAP/ANKIB1/UBR5/RNF6/CBL/RNF217/RMND5A/UBE2Q2/FBXO21/TAF1/TRIM5/PSME4/SPSB1/PSMF1/IRF2BP1/PSMD9/PSMC4/PSMD3/RNF126/MGRN1/RNF187/PSMD8/UBA52/PSMD4/THOP1/FBXW5/UBE2L3/PSMB4/CDC34/PSMB3/UBE2S/SHARPIN/F…	68
BP	GO:0009205	purine ribonucleoside triphosphate metabolic process	49/1894	191/18670	6.53E-10	1.54E-07	1.38E-07	MFN1/NME3/NDUFA12/NDUFA6/NME1/NDUFB9/SURF1/CYC1/SLC25A23/COX4I1/NDUFB1/NDUFA8/DNAJC30/NDUFC2/NDUFB8/NDUFV3/CHCHD10/NDUFA2/NDUFC1/ALDOA/NDUFS3/NME2/UQCR11/NDUFS5/NDUFV1/UQCRQ/NME4/COX5A/NDUFA7/NDUFB2/NDUFS8/NDUFB4/UQCRC1/NDUFA11/TAZ/COX8A/NDUFS6/COX5B/NDUFA3/UQCR10/NDUFA1/COX6B1/NDUFA13/COX6A1/ABCD1/NDUFS7/NDUFB10/NDUFB7/NDUFB11	49
BP	GO:0009199	ribonucleoside triphosphate metabolic process	50/1894	197/18670	6.55E-10	1.54E-07	1.38E-07	MFN1/NME3/NDUFA12/NDUFA6/NME1/NDUFB9/SURF1/CYC1/SLC25A23/UCK1/COX4I1/NDUFB1/NDUFA8/DNAJC30/NDUFC2/NDUFB8/NDUFV3/CHCHD10/NDUFA2/NDUFC1/ALDOA/NDUFS3/NME2/UQCR11/NDUFS5/NDUFV1/UQCRQ/NME4/COX5A/NDUFA7/NDUFB2/NDUFS8/NDUFB4/UQCRC1/NDUFA11/TAZ/COX8A/NDUFS6/COX5B/NDUFA3/UQCR10/NDUFA1/COX6B1/NDUFA13/COX6A1/ABCD1/NDUFS7/NDUFB10/NDUFB7/NDUFB11	50
BP	GO:0140053	mitochondrial gene expression	44/1894	162/18670	6.93E-10	1.56E-07	1.41E-07	PRKAA1/MRPL36/POLRMT/TSFM/PUS1/MRPL54/MRPL20/ERAL1/MRPS15/MRPL21/MRPS2/TARS2/MRPS21/RPUSD3/MRPL40/CHCHD10/MRPL34/MRPL23/MRPL14/TBRG4/MRPL37/MRPL53/MRPL43/MRPS26/MRPL4/MRPL27/TUFM/NDUFA7/MRPL28/MPV17L2/MRPS11/GADD45GIP1/MRPL38/MRPL52/MRPS24/MRPL2/MRPL12/MRPL41/MRPS12/MRPL24/AURKAIP1/MRPS34/MRPL55/HSD17B10	44
BP	GO:0022900	electron transport chain	49/1894	192/18670	7.91E-10	1.71E-07	1.54E-07	ASPH/COX17/NDUFA12/NDUFA6/NDUFB9/SURF1/CYC1/DHDH/TSTA3/COX4I1/NDUFB1/NDUFA8/AKR1A1/NDUFC2/PTGES2/NDUFB8/NDUFV3/CHCHD10/NDUFA2/NDUFC1/NDUFS3/TXNRD2/UQCR11/NDUFS5/NDUFV1/UQCRQ/AKR7A2/POR/COX5A/NDUFA7/NDUFB2/NDUFS8/NDUFB4/UQCRC1/NDUFA11/TAZ/COX8A/NDUFS6/COX5B/NDUFA3/UQCR10/NDUFA1/COX6B1/NDUFA13/COX6A1/NDUFS7/NDUFB10/NDUFB7/NDUFB11	49
BP	GO:0009141	nucleoside triphosphate metabolic process	54/1894	223/18670	8.83E-10	1.81E-07	1.63E-07	RRM2B/MFN1/NME3/NDUFA12/NDUFA6/NME1/NDUFB9/SURF1/CYC1/SLC25A23/UCK1/COX4I1/NDUFB1/NDUFA8/DNAJC30/AK1/NDUFC2/NDUFB8/NDUFV3/CHCHD10/NDUFA2/NDUFC1/ALDOA/NDUFS3/NME2/UQCR11/NDUFS5/NDUFV1/UQCRQ/NME4/COX5A/NDUFA7/NDUFB2/GUK1/NDUFS8/NDUFB4/UQCRC1/NUDT1/NDUFA11/TAZ/COX8A/NDUFS6/COX5B/NDUFA3/UQCR10/NDUFA1/COX6B1/NDUFA13/COX6A1/ABCD1/NDUFS7/NDUFB10/NDUFB7/NDUFB11	54
BP	GO:0010498	proteasomal protein catabolic process	92/1894	477/18670	9.01E-10	1.81E-07	1.63E-07	UBR1/FBXL3/SOCS5/UBXN4/UBR3/SPOPL/BIRC2/SIRT1/CUL5/ITCH/SMURF2/TMTC3/CUL3/NFE2L2/TMF1/DNAJC10/TOPORS/ATE1/PCNP/FBXO38/PIAS1/UBE2W/DNAJB14/PSMD5/SPOP/CLOCK/KLHL20/PELI1/HSPA13/CRBN/NEDD4/UBE3A/SOCS4/TBL1XR1/UBXN2B/FBXL17/CSNK1A1/SENP1/UBR2/ANKIB1/CD2AP/RNF217/RMND5A/EDEM3/TRIM13/TAF1/USP25/PSME4/UGGT2/STT3B/ERLEC1/PPP2R5C/SPSB1/KLHL22/NSFL1C/PSMF1/PSMD9/SIRT2/ZFAND2B/PSMC4/PSMD3/RNF126/DDRGK1/RNF1…	92
BP	GO:0043161	proteasome-mediated ubiquitin-dependent protein catabolic process	83/1894	419/18670	1.64E-09	3.18E-07	2.86E-07	UBR1/FBXL3/SOCS5/UBXN4/UBR3/SPOPL/BIRC2/SIRT1/CUL5/ITCH/SMURF2/CUL3/NFE2L2/DNAJC10/TOPORS/PCNP/FBXO38/PIAS1/UBE2W/DNAJB14/PSMD5/SPOP/CLOCK/KLHL20/PELI1/HSPA13/CRBN/NEDD4/UBE3A/SOCS4/TBL1XR1/UBXN2B/FBXL17/CSNK1A1/SENP1/UBR2/ANKIB1/CD2AP/RNF217/RMND5A/EDEM3/TRIM13/TAF1/PSME4/STT3B/ERLEC1/PPP2R5C/SPSB1/KLHL22/NSFL1C/PSMF1/PSMD9/SIRT2/ZFAND2B/PSMC4/PSMD3/RNF126/DDRGK1/RNF187/PSMD8/COMMD1/UBA52/PSMD4/…	83
BP	GO:0006754	ATP biosynthetic process	44/1894	167/18670	1.96E-09	3.69E-07	3.32E-07	NDUFA12/NDUFA6/NDUFB9/SURF1/CYC1/SLC25A23/COX4I1/NDUFB1/NDUFA8/DNAJC30/NDUFC2/NDUFB8/NDUFV3/CHCHD10/NDUFA2/NDUFC1/ALDOA/NDUFS3/UQCR11/NDUFS5/NDUFV1/UQCRQ/COX5A/NDUFA7/NDUFB2/NDUFS8/NDUFB4/UQCRC1/NDUFA11/TAZ/COX8A/NDUFS6/COX5B/NDUFA3/UQCR10/NDUFA1/COX6B1/NDUFA13/COX6A1/ABCD1/NDUFS7/NDUFB10/NDUFB7/NDUFB11	44
BP	GO:0006914	autophagy	94/1894	500/18670	2.33E-09	4.11E-07	3.70E-07	ROCK1/PIKFYVE/VPS13C/PIK3CA/PAFAH1B2/SIRT1/TAB2/VPS36/FOXO1/EIF4G2/SBF2/RB1CC1/SNX6/STAM2/MAPK8/PRKAA1/FEZ2/SESN3/NBR1/ATG2B/MTDH/RAB3GAP2/NEDD4/MAP3K7/RAB3GAP1/C9orf72/UBXN2B/PIK3C3/ERCC4/RAB33B/SPTLC1/WDFY3/VPS13A/MTMR9/MCL1/HIF1A/VPS4B/ATG5/ATM/USP33/IFT88/TRIM13/ACER2/TRIM5/MFN1/KLHL22/SQSTM1/VPS28/NSFL1C/GABARAP/VPS18/TBC1D25/ATP6V0A1/PIK3R2/SIRT2/ATP13A2/FIS1/CSNK2B/WDR45/TOLLIP/NPRL2/NPRL3…	94
BP	GO:0061919	process utilizing autophagic mechanism	94/1894	500/18670	2.33E-09	4.11E-07	3.70E-07	ROCK1/PIKFYVE/VPS13C/PIK3CA/PAFAH1B2/SIRT1/TAB2/VPS36/FOXO1/EIF4G2/SBF2/RB1CC1/SNX6/STAM2/MAPK8/PRKAA1/FEZ2/SESN3/NBR1/ATG2B/MTDH/RAB3GAP2/NEDD4/MAP3K7/RAB3GAP1/C9orf72/UBXN2B/PIK3C3/ERCC4/RAB33B/SPTLC1/WDFY3/VPS13A/MTMR9/MCL1/HIF1A/VPS4B/ATG5/ATM/USP33/IFT88/TRIM13/ACER2/TRIM5/MFN1/KLHL22/SQSTM1/VPS28/NSFL1C/GABARAP/VPS18/TBC1D25/ATP6V0A1/PIK3R2/SIRT2/ATP13A2/FIS1/CSNK2B/WDR45/TOLLIP/NPRL2/NPRL3…	94
BP	GO:0032543	mitochondrial translation	38/1894	135/18670	3.35E-09	5.72E-07	5.15E-07	MRPL36/TSFM/MRPL54/MRPL20/ERAL1/MRPS15/MRPL21/MRPS2/TARS2/MRPS21/RPUSD3/MRPL40/MRPL34/MRPL23/MRPL14/MRPL37/MRPL53/MRPL43/MRPS26/MRPL4/MRPL27/TUFM/NDUFA7/MRPL28/MPV17L2/MRPS11/GADD45GIP1/MRPL38/MRPL52/MRPS24/MRPL2/MRPL12/MRPL41/MRPS12/MRPL24/AURKAIP1/MRPS34/MRPL55	38
BP	GO:0016579	protein deubiquitination	62/1894	283/18670	3.69E-09	6.11E-07	5.50E-07	USP34/USP47/BIRC2/OTUD4/ITCH/SMURF2/APC/ASXL2/USP12/INO80D/USP37/MBD5/SMAD4/STAM2/VCPIP1/MYSM1/PSMD5/USP15/USP8/MAP3K7/RHOT1/USP1/TANK/BARD1/USP24/USP3/USP16/ATXN7/YY1/HIF1A/OTUD6B/WDR48/USP33/USP28/USP25/CYLD/INO80/PSME4/STAMBPL1/MCRS1/ACTB/PSMF1/TNIP2/PSMD9/PSMC4/PSMD3/TAF10/PSMD8/NEDD8/OTUD5/UBA52/PSMD4/PSMB4/INO80B/PSMB3/ADRM1/RAD23A/INO80E/HGS/IKBKG/JOSD2/TFPT	62
BP	GO:0015980	energy derivation by oxidation of organic compounds	62/1894	286/18670	5.66E-09	9.12E-07	8.21E-07	IREB2/IL6ST/PIK3CA/PHKB/RB1CC1/SUCLA2/HIF1A/IDE/AGL/PPP1CB/NDUFA12/NDUFA6/NDUFB9/SURF1/CYC1/TRAP1/PPP1CA/SLC25A23/BLOC1S1/MDH2/COQ10A/COX4I1/ACO2/NDUFB1/NDUFA8/NDUFC2/AKT1/NDUFB8/PHKG2/NDUFV3/NDUFA2/TREX1/NDUFC1/NDUFS3/TBRG4/UQCR11/NDUFS5/NDUFV1/UQCRQ/PRELID1/COX5A/NDUFA7/NDUFB2/NDUFS8/NDUFB4/UQCRC1/NDUFA11/TAZ/COX8A/NDUFS6/COX5B/NDUFA3/UQCR10/NDUFA1/COX6B1/NDUFA13/COX6A1/NDUFS7/NDUFB10/NDUFB7/ND…	62
BP	GO:0016236	macroautophagy	63/1894	301/18670	1.77E-08	2.77E-06	2.50E-06	PIKFYVE/VPS13C/PIK3CA/PAFAH1B2/SIRT1/VPS36/RB1CC1/SNX6/STAM2/MAPK8/PRKAA1/FEZ2/SESN3/NBR1/ATG2B/RAB3GAP2/NEDD4/MAP3K7/RAB3GAP1/C9orf72/UBXN2B/PIK3C3/RAB33B/SPTLC1/WDFY3/HIF1A/VPS4B/ATG5/IFT88/TRIM13/MFN1/SQSTM1/VPS28/NSFL1C/GABARAP/TBC1D25/ATP6V0A1/ATP13A2/CSNK2B/WDR45/NPRL2/NPRL3/CDC37/SNF8/AKT1/UBXN6/GBA/CHMP4B/CAPNS1/ULK3/CHMP6/CHMP2A/TOMM40/CLN3/POLDIP2/HGS/MLST8/IKBKG/MCOLN1/ATP6V0B/TEX264/C…	63
BP	GO:0046034	ATP metabolic process	63/1894	304/18670	2.63E-08	4.00E-06	3.60E-06	RANBP2/NUP160/PRKAA1/TPR/CLPX/NUP54/HIF1A/PARG/NDUFA12/NDUFA6/SEC13/NDUFB9/SURF1/CYC1/SLC25A23/CTNS/COX4I1/NDUFB1/NDUFA8/DNAJC30/BAD/AK1/GPI/NDUFC2/NDUFB8/NDUFV3/CHCHD10/NDUFA2/TREX1/SIRT6/NDUFC1/ALDOA/NDUFS3/UQCR11/NDUFS5/NDUFV1/UQCRQ/EIF6/COX5A/NDUFA7/NDUFB2/GUK1/NDUFS8/NDUFB4/GALK1/UQCRC1/TSPO/NDUFA11/TAZ/COX8A/NDUFS6/COX5B/NDUFA3/UQCR10/NDUFA1/COX6B1/NDUFA13/COX6A1/ABCD1/NDUFS7/NDUFB10/NDUFB7…	63
BP	GO:0022613	ribonucleoprotein complex biogenesis	86/1894	468/18670	3.34E-08	4.95E-06	4.46E-06	SETX/UTP14C/NUDT21/SF3B1/SIRT1/DIS3/KRR1/DICER1/DDX21/NMD3/SRFBP1/DDX18/PSIP1/NOL8/THUMPD1/DDX3X/UTP23/ESF1/XRN2/RIOK3/SLU7/WDR36/EIF2A/CDC73/YTHDC1/DDX17/EIF5/TGS1/ATM/XPO1/CPSF6/CEBPZ/MDN1/ABCE1/DDX52/ATR/RBMX/MRPL36/AATF/DDX54/RRP7A/EIF3G/XAB2/EXOSC1/MRPL20/ERAL1/SNRPB/PRPF6/MRPS2/RPP25/EXOSC5/RPUSD2/EIF3K/DDX49/PRPF31/AAMP/NOC2L/DDX56/RPS15/SNRPD2/LAS1L/EIF3I/TARBP2/RRP9/GEMIN7/SNRPC/NHP2/TSR…	86
BP	GO:0016569	covalent chromatin modification	85/1894	474/18670	1.23E-07	1.78E-05	1.60E-05	REST/JMJD1C/RIF1/ARID4A/EPC2/ATF2/ATRX/ARID4B/KDM5A/MPHOSPH8/SETD2/NIPBL/NCOA3/TRIP12/SIRT1/RSF1/SMARCAD1/ATF7IP/EPC1/SUZ12/RLF/SMAD4/MAPK8/PRKAA1/MYSM1/BRCA2/MIER1/SETD7/BAZ1A/CLOCK/RNF168/USP15/NCOA1/CHD1/TET3/MAP3K7/ASH1L/CTR9/TBL1XR1/TET2/ZNF451/JAK2/PHF10/UBR2/KDM6A/USP3/UBR5/USP16/CDC73/ATXN7/ING3/TET1/ATG5/ATM/BRMS1L/MSL2/SATB1/TAF1/CAMK2D/ELK4/CTCF/BMI1/KDM3A/NSD1/TAF1L/PHB/MCRS1/SIRT2/MB…	85
BP	GO:0016570	histone modification	82/1894	454/18670	1.50E-07	2.11E-05	1.90E-05	REST/JMJD1C/RIF1/ARID4A/EPC2/ATF2/ATRX/ARID4B/KDM5A/SETD2/NIPBL/NCOA3/TRIP12/SIRT1/RSF1/SMARCAD1/EPC1/SUZ12/RLF/SMAD4/MAPK8/PRKAA1/MYSM1/BRCA2/MIER1/SETD7/BAZ1A/CLOCK/RNF168/USP15/NCOA1/TET3/MAP3K7/ASH1L/CTR9/TBL1XR1/TET2/ZNF451/JAK2/PHF10/UBR2/KDM6A/USP3/UBR5/USP16/CDC73/ATXN7/ING3/TET1/ATG5/ATM/BRMS1L/MSL2/SATB1/TAF1/CAMK2D/ELK4/CTCF/BMI1/KDM3A/NSD1/TAF1L/PHB/MCRS1/SIRT2/MBD3/TAF10/SIRT7/CRTC2/…	82
BP	GO:0046390	ribose phosphate biosynthetic process	62/1894	319/18670	3.76E-07	5.05E-05	4.55E-05	PANK3/ACSL4/NME3/NDUFA12/NDUFA6/NME1/NDUFB9/SURF1/CYC1/GSTZ1/SLC25A23/UCK1/COX4I1/NDUFB1/NDUFA8/APRT/PPCDC/DNAJC30/ACOT7/AK1/NDUFC2/NDUFB8/NDUFV3/CHCHD10/NDUFA2/GCDH/UPP1/NDUFC1/ALDOA/NDUFS3/NME2/UQCR11/NDUFS5/NDUFV1/UQCRQ/NME4/TECR/COX5A/NDUFA7/NDUFB2/SLC25A1/GUK1/NDUFS8/NDUFB4/UQCRC1/NDUFA11/TAZ/COX8A/NDUFS6/COX5B/NDUFA3/UQCR10/NDUFA1/COX6B1/NDUFA13/COX6A1/G6PD/ABCD1/NDUFS7/NDUFB10/NDUFB7/NDUFB…	62
BP	GO:0009260	ribonucleotide biosynthetic process	61/1894	312/18670	3.76E-07	5.05E-05	4.55E-05	PANK3/ACSL4/NME3/NDUFA12/NDUFA6/NME1/NDUFB9/SURF1/CYC1/GSTZ1/SLC25A23/UCK1/COX4I1/NDUFB1/NDUFA8/APRT/PPCDC/DNAJC30/ACOT7/AK1/NDUFC2/NDUFB8/NDUFV3/CHCHD10/NDUFA2/GCDH/UPP1/NDUFC1/ALDOA/NDUFS3/NME2/UQCR11/NDUFS5/NDUFV1/UQCRQ/NME4/TECR/COX5A/NDUFA7/NDUFB2/SLC25A1/GUK1/NDUFS8/NDUFB4/UQCRC1/NDUFA11/TAZ/COX8A/NDUFS6/COX5B/NDUFA3/UQCR10/NDUFA1/COX6B1/NDUFA13/COX6A1/ABCD1/NDUFS7/NDUFB10/NDUFB7/NDUFB11	61
BP	GO:0009152	purine ribonucleotide biosynthetic process	59/1894	299/18670	4.21E-07	5.52E-05	4.97E-05	PANK3/ACSL4/NME3/NDUFA12/NDUFA6/NME1/NDUFB9/SURF1/CYC1/GSTZ1/SLC25A23/COX4I1/NDUFB1/NDUFA8/APRT/PPCDC/DNAJC30/ACOT7/AK1/NDUFC2/NDUFB8/NDUFV3/CHCHD10/NDUFA2/GCDH/NDUFC1/ALDOA/NDUFS3/NME2/UQCR11/NDUFS5/NDUFV1/UQCRQ/NME4/TECR/COX5A/NDUFA7/NDUFB2/SLC25A1/GUK1/NDUFS8/NDUFB4/UQCRC1/NDUFA11/TAZ/COX8A/NDUFS6/COX5B/NDUFA3/UQCR10/NDUFA1/COX6B1/NDUFA13/COX6A1/ABCD1/NDUFS7/NDUFB10/NDUFB7/NDUFB11	59
BP	GO:0032984	protein-containing complex disassembly	72/1894	392/18670	4.42E-07	5.66E-05	5.09E-05	SETX/ARID2/TAOK1/KIF2A/APC/ADD3/SPAST/TTBK2/TMOD3/KIF5B/RDX/ASPH/CSNK1A1/LRP6/CLASP2/VPS4B/ZFAND1/ABCE1/CKAP2/MRPL36/AXIN1/CFL1/EIF5A/GABARAP/CIB1/MRPL54/TBC1D25/PDXP/MRPL20/PPP1CA/ERAL1/MRPS15/MRPL21/MRPS2/JMJD4/MICAL1/MRPS21/NCKAP5L/MAP1S/MRPL40/GBA/CHCHD10/MRPL34/CHMP2A/MRPL23/MRPL14/PEX14/NAPA/AP2S1/MRPL37/MRPL53/MRPL43/MRPS26/SCARB1/MRPL4/MRPL27/CLN3/MRPL28/MRPS11/GADD45GIP1/MRPL38/MRPL52/MC…	72
BP	GO:0042254	ribosome biogenesis	58/1894	297/18670	7.52E-07	9.41E-05	8.48E-05	UTP14C/SIRT1/DIS3/KRR1/DDX21/NMD3/SRFBP1/DDX18/NOL8/THUMPD1/DDX3X/UTP23/ESF1/XRN2/RIOK3/WDR36/EIF2A/DDX17/XPO1/CEBPZ/MDN1/ABCE1/DDX52/MRPL36/AATF/DDX54/RRP7A/EXOSC1/MRPL20/ERAL1/MRPS2/RPP25/EXOSC5/RPUSD2/DDX49/AAMP/NOC2L/DDX56/RPS15/LAS1L/RRP9/NHP2/TSR2/PPAN/EXOSC4/IMP3/TBL3/EIF6/NOC4L/MPV17L2/MRPS11/IMP4/NSUN5/POP7/RRP1/ERI3/SUV39H1/ZNF593	58
BP	GO:0006164	purine nucleotide biosynthetic process	59/1894	307/18670	1.05E-06	0.000128598	0.000115826	PANK3/ACSL4/NME3/NDUFA12/NDUFA6/NME1/NDUFB9/SURF1/CYC1/GSTZ1/SLC25A23/COX4I1/NDUFB1/NDUFA8/APRT/PPCDC/DNAJC30/ACOT7/AK1/NDUFC2/NDUFB8/NDUFV3/CHCHD10/NDUFA2/GCDH/NDUFC1/ALDOA/NDUFS3/NME2/UQCR11/NDUFS5/NDUFV1/UQCRQ/NME4/TECR/COX5A/NDUFA7/NDUFB2/SLC25A1/GUK1/NDUFS8/NDUFB4/UQCRC1/NDUFA11/TAZ/COX8A/NDUFS6/COX5B/NDUFA3/UQCR10/NDUFA1/COX6B1/NDUFA13/COX6A1/ABCD1/NDUFS7/NDUFB10/NDUFB7/NDUFB11	59
BP	GO:1903311	regulation of mRNA metabolic process	61/1894	324/18670	1.42E-06	0.000170079	0.000153187	REST/ROCK2/ROCK1/NUDT21/RBM7/CWC22/XRN1/DIS3/SON/PUM2/DCP1A/DHX36/CCNT1/CNOT8/SLTM/DCP2/PSMD5/TIA1/MBNL3/CTR9/BARD1/RBMXL1/MBNL1/PUM1/MBNL2/CDC73/YTHDC1/DDX17/TNRC6A/METTL14/CNOT1/CNOT6L/XPO1/CPSF6/YTHDF3/PSME4/DDX5/RBMX/PSMF1/EXOSC1/PSMD9/SNRPA/ZC3H3/PSMC4/PSMD3/EXOSC5/CPSF4/E2F1/PSMD8/UBA52/PAF1/PSMD4/RBM10/AKT1/PSMB4/PSMB3/EXOSC4/TBRG4/SF3B4/HSPB1/RBM42	61
BP	GO:0034470	ncRNA processing	69/1894	384/18670	1.73E-06	0.000199957	0.000180097	UTP14C/SIRT1/DIS3/KRR1/DICER1/ALKBH8/DDX21/SRFBP1/DDX18/NOL8/THUMPD1/UTP23/ESF1/XRN2/INTS2/RIOK3/WDR36/INTS6/DDX17/FAM98B/MDN1/TRDMT1/DDX52/TRMT11/ADAT1/DUS3L/QTRT1/DDX54/PUS1/RRP7A/TRMT1/EXOSC1/ADAT3/RPP25/SRRT/EXOSC5/RPUSD2/CPSF4/DDX49/DDX56/RPS15/LAS1L/TARBP2/RRP9/FTSJ1/METTL1/PTCD1/TSEN54/NHP2/TSEN34/TSR2/EXOSC4/IMP3/PUSL1/TBL3/TRMT61A/RNF113A/NOC4L/MRPS11/IMP4/NSUN5/POP7/RRP1/DUS1L/ERI3/SUV3…	69
BP	GO:0007034	vacuolar transport	34/1894	143/18670	1.74E-06	0.000199957	0.000180097	GCC2/VPS13C/HOOK3/LEPROT/VPS36/SCYL2/VPS54/SNX16/NDFIP2/NEDD4/C9orf72/HMGXB4/VPS13A/NCOA4/VPS4B/CCDC91/AP1G1/TMEM106B/AP3B1/GRN/VPS28/RILP/VPS18/MGRN1/USE1/SNF8/UBXN6/CHMP4B/CHMP6/CHMP2A/ARF1/NAGPA/MON1A/HGS	34
BP	GO:0072522	purine-containing compound biosynthetic process	60/1894	320/18670	1.98E-06	0.000223389	0.000201202	AMD1/PANK3/ACSL4/NME3/NDUFA12/NDUFA6/NME1/NDUFB9/SURF1/CYC1/GSTZ1/SLC25A23/COX4I1/NDUFB1/NDUFA8/APRT/PPCDC/DNAJC30/ACOT7/AK1/NDUFC2/NDUFB8/NDUFV3/CHCHD10/NDUFA2/GCDH/NDUFC1/ALDOA/NDUFS3/NME2/UQCR11/NDUFS5/NDUFV1/UQCRQ/NME4/TECR/COX5A/NDUFA7/NDUFB2/SLC25A1/GUK1/NDUFS8/NDUFB4/UQCRC1/NDUFA11/TAZ/COX8A/NDUFS6/COX5B/NDUFA3/UQCR10/NDUFA1/COX6B1/NDUFA13/COX6A1/ABCD1/NDUFS7/NDUFB10/NDUFB7/NDUFB11	60
BP	GO:0006607	NLS-bearing protein import into nucleus	10/1894	18/18670	2.29E-06	0.000253354	0.000228191	RANBP2/RGPD3/RGPD4/KPNA5/RGPD1/KPNA3/IPO5/RGPD6/RGPD5/NUP54	10
BP	GO:0018205	peptidyl-lysine modification	70/1894	397/18670	2.93E-06	0.000316826	0.000285359	RANBP2/RIF1/ARID4A/EPC2/ATF2/ATRX/ARID4B/SETD2/NCOA3/NUP160/SIRT1/RSF1/EPC1/SUZ12/RLF/SMAD4/TOPORS/USPL1/SENP6/PRKAA1/PIAS1/SENP7/BRCA2/SETD7/BAZ1A/CLOCK/NCOA1/TPR/TET3/MAP3K7/ASH1L/CTR9/TET2/ZNF451/PHF10/SENP1/KDM6A/NUP54/ING3/ATG5/MSL2/KIAA1586/TAF1/CTCF/KDM3A/NSD1/TAF1L/CBX4/MCRS1/UBE2I/SIRT2/MBD3/BLOC1S1/TAF10/RANGAP1/CRTC2/TOLLIP/RPS6KA4/VPS33B/NOC2L/DMAP1/WBP2/TAF6L/RUVBL2/RNF113A/POLE4/HMG…	70
BP	GO:0051169	nuclear transport	63/1894	346/18670	3.07E-06	0.000326738	0.000294286	PPP1R12A/RANBP2/RGPD3/RGPD4/RBM26/SETD2/CTDSPL2/RBM27/KPNA5/NUP160/SMG1/CDC40/RGPD1/RANBP6/APPL1/PTPN11/KPNA3/IPO8/NMD3/MED1/FYTTD1/UPF2/PSIP1/IPO5/TPR/IPO11/NEDD4/NF1/RGPD6/SLU7/THOC2/IPO7/BARD1/PHAX/RGPD5/UBR5/AGFG1/NUP54/YTHDC1/UHMK1/XPO1/APPL2/CPSF6/ABCE1/XPO4/EIF5A/SEC13/CCHCR1/PIK3R2/SNRPB/RANGAP1/CPSF4/RPS15/SNRPD2/AKT1/DMAP1/GEMIN7/THOC6/IPO13/EIF6/CDK5/ZNF593/EMD	63
BP	GO:0006892	post-Golgi vesicle-mediated transport	27/1894	104/18670	3.38E-06	0.000352629	0.000317606	VPS13C/GOPC/RAB14/MON2/VPS54/GOLGA4/MACF1/EXOC5/KLHL20/PREPL/TRIM23/SCAMP1/RABEP1/VPS13A/CNST/GOLPH3/CCDC91/LYPLA1/AP1G1/RP2/COMMD1/RABIF/GGA1/ARF1/SCAMP3/CCDC22/ARF5	27
BP	GO:0008380	RNA splicing	79/1894	469/18670	4.23E-06	0.000427578	0.000385111	REST/SETX/QKI/NUDT21/RBM7/SF3B1/CWC22/PRPF40A/SON/PPIG/CWF19L2/CDC40/ZNF638/PRPF4B/PPP4R2/DDX46/PSIP1/HNRNPH1/WBP4/CCAR1/TIA1/MBNL3/SLU7/THOC2/CWC27/SNRNP48/ZRANB2/RBMXL1/MBNL1/MBNL2/RBM41/YTHDC1/DDX17/METTL14/TGS1/FAM98B/PNN/PRPF38B/CLK4/DDX5/RBMX/SNRNP35/XAB2/SNRPA/SNRPB/PRPF6/SRRT/CPSF4/PRPF31/SCAF1/LSM2/SNRPD2/RBM10/GEMIN7/SNRPC/ARL6IP4/DDX41/POLR2F/SF3B5/SCNM1/THOC6/TSEN54/UBL5/TSEN34/SF3B4/…	79
BP	GO:0033044	regulation of chromosome organization	62/1894	342/18670	4.25E-06	0.000427578	0.000385111	RIF1/ATRX/KDM5A/MPHOSPH8/TNKS2/NIPBL/SMC5/RB1/ATAD2B/SMG1/TRIP12/SIRT1/XRN1/ATF7IP/APC/RAD21/DHX36/SPTY2D1/CUL3/LIG4/SMAD4/DCP2/MAPK8/NEK7/SENP6/RAD50/TLK1/MCPH1/MIER1/SETD7/TPR/CTR9/ERCC4/ZNF451/UBR5/NBN/ASF1A/TET1/ATG5/ATM/CAMK2D/TERF1/CTCF/MAP3K4/ATR/KDM3A/NSD1/KLHL22/RPS6KA4/NOC2L/PNKP/PAF1/MAP1S/LCMT1/WBP2/MAD2L2/SIRT6/RUVBL2/ZNHIT1/ANAPC11/MAD1L1/NAA10	62
BP	GO:0090305	nucleic acid phosphodiester bond hydrolysis	64/1894	357/18670	4.39E-06	0.000433872	0.00039078	N4BP2/MPHOSPH8/NUDT21/SIRT1/XRN1/DIS3/SMARCAD1/TOP2B/DCP1A/POLK/APAF1/DICER1/CNOT8/DCP2/HELB/PGAP1/RAD50/WRN/GTF2H3/PAN3/ERCC5/UTP23/XRN2/ZRANB3/RNF138/BARD1/ERCC4/REV3L/NBN/ATAD5/FANCM/ATM/CNOT1/CNOT6L/CNOT6/CPSF6/ABCE1/TERF1/CNOT2/RFC2/EXOSC1/RPP25/EXOSC5/CPSF4/PNKP/UBA52/AKT1/LAS1L/TREX1/TSEN54/NHP2/TSEN34/EXOSC4/AIFM1/ENDOG/RNASEH2A/POLD2/NTHL1/POLR2I/RNASEK/POP7/ERI3/RPP21/APEX2	64
BP	GO:0006913	nucleocytoplasmic transport	62/1894	343/18670	4.69E-06	0.000455063	0.000409867	PPP1R12A/RANBP2/RGPD3/RGPD4/RBM26/SETD2/CTDSPL2/RBM27/KPNA5/NUP160/SMG1/CDC40/RGPD1/RANBP6/APPL1/PTPN11/KPNA3/IPO8/NMD3/MED1/FYTTD1/UPF2/IPO5/TPR/IPO11/NEDD4/NF1/RGPD6/SLU7/THOC2/IPO7/BARD1/PHAX/RGPD5/UBR5/AGFG1/NUP54/YTHDC1/UHMK1/XPO1/APPL2/CPSF6/ABCE1/XPO4/EIF5A/SEC13/CCHCR1/PIK3R2/SNRPB/RANGAP1/CPSF4/RPS15/SNRPD2/AKT1/DMAP1/GEMIN7/THOC6/IPO13/EIF6/CDK5/ZNF593/EMD	62
BP	GO:0043543	protein acylation	48/1894	248/18670	8.45E-06	0.000806223	0.000726149	ZDHHC20/EPC2/ATF2/NCOA3/TAOK1/SIRT1/RSF1/ZDHHC21/FOXO1/EPC1/NAA16/ZDHHC17/SMAD4/PRKAA1/BRCA2/BAZ1A/CLOCK/NCOA1/MAP3K7/PPM1B/ZNF451/PHF10/ING3/ATG5/NAA25/MSL2/TAF1/CTCF/TAF1L/MCRS1/MBD3/BLOC1S1/MDH2/TAF10/CRTC2/RPS6KA4/NOC2L/GOLGA7B/ZDHHC12/DMAP1/WBP2/TAF6L/ZDHHC16/ZDHHC24/RUVBL2/POLE4/POR/NAA10	48
BP	GO:0010506	regulation of autophagy	59/1894	328/18670	9.21E-06	0.000858582	0.000773308	ROCK1/PIKFYVE/VPS13C/PIK3CA/PAFAH1B2/SIRT1/TAB2/FOXO1/EIF4G2/RB1CC1/SNX6/MAPK8/PRKAA1/FEZ2/SESN3/MTDH/RAB3GAP2/NEDD4/MAP3K7/RAB3GAP1/C9orf72/ERCC4/SPTLC1/MTMR9/MCL1/HIF1A/ATG5/ATM/USP33/IFT88/TRIM13/ACER2/KLHL22/TBC1D25/ATP6V0A1/PIK3R2/SIRT2/ATP13A2/NPRL2/NPRL3/BAD/CDC37/AKT1/GBA/CHMP4B/CAPNS1/ULK3/CTSA/HAX1/TMEM150A/DAPK3/POLDIP2/MLST8/IKBKG/ATP6V0B/TSPO/CDK5/HSPB1/ATP6V0C	59
BP	GO:1902600	proton transmembrane transport	49/1894	256/18670	9.38E-06	0.000858582	0.000773308	COX17/NDUFA12/NDUFA6/NDUFB9/SURF1/CYC1/ATP6V0A1/SLC25A23/COX4I1/NDUFB1/NDUFA8/DNAJC30/NDUFC2/NDUFB8/NDUFV3/CHCHD10/NDUFA2/NDUFC1/NDUFS3/UQCR11/NDUFS5/NDUFV1/UQCRQ/COX5A/NDUFA7/NDUFB2/NDUFS8/NDUFB4/UQCRC1/ATP6V0B/NDUFA11/TAZ/COX8A/NDUFS6/COX5B/NDUFA3/UQCR10/NDUFA1/COX6B1/NDUFA13/COX6A1/ABCD1/ATP6V1F/ATP6V0C/NDUFS7/NDUFB10/NDUFB7/ATP6AP1/NDUFB11	49
BP	GO:0006352	DNA-templated transcription, initiation	48/1894	249/18670	9.45E-06	0.000858582	0.000773308	BCLAF1/CREB1/SETX/BDP1/MED13/MAML2/RSF1/NR3C1/ATF7IP/TAF2/DHX36/GTF2A1/TAF1B/SMARCA5/NR1D2/NR2C2/MED1/GTF2H3/ZNF451/YAP1/ZNF45/GTF3C3/MED23/CDK8/CAND1/TAF1/TCF4/TAF1L/MED17/MED26/POLRMT/PSMC4/TAF10/NR2F6/TEAD4/MED25/BRF1/MAZ/MED15/TAF6L/POLR2F/NR1H2/TAF6/NR2C2AP/POLR2I/POLR2L/POLR2E/POLR2J	48
BP	GO:0006367	transcription initiation from RNA polymerase II promoter	39/1894	188/18670	1.10E-05	0.000973774	0.000877059	CREB1/MED13/MAML2/NR3C1/ATF7IP/TAF2/DHX36/GTF2A1/NR1D2/NR2C2/MED1/GTF2H3/ZNF451/YAP1/ZNF45/MED23/CDK8/CAND1/TAF1/TCF4/TAF1L/MED17/MED26/PSMC4/TAF10/NR2F6/TEAD4/MED25/MAZ/MED15/TAF6L/POLR2F/NR1H2/TAF6/NR2C2AP/POLR2I/POLR2L/POLR2E/POLR2J	39
BP	GO:0006605	protein targeting	73/1894	435/18670	1.11E-05	0.000973774	0.000877059	ZDHHC20/GCC2/VPS13C/BAG4/LEPROT/PRKCI/ZDHHC21/SEC62/PRKAA1/SNX16/PAN3/NEDD4/SRP72/LMAN1/VPS13A/SEC63/STXBP4/RAB8B/NCOA4/NUP54/AP4E1/IDE/PEX13/PARD3/SYNJ2BP/AP3B1/TRAM1/ITGB1BP1/ACOT8/GABARAP/CIB1/ZFAND2B/RPL28/FIS1/RPLP1/HOMER3/UBA52/RPS15/CDC37/GOLGA7B/SAMM50/GSTK1/ZDHHC12/TIMM10/UBE2L3/DNLZ/TYSND1/PMM1/CHMP4B/DECR2/TIMM50/TIMM44/MPV17/SGTA/TIMM13/UBL5/ZDHHC24/NAGPA/PEX14/PEX16/TOMM40/HAX1/GIPC1…	73
BP	GO:0030518	intracellular steroid hormone receptor signaling pathway	30/1894	130/18670	1.30E-05	0.001127451	0.001015473	LATS1/RB1/NCOA3/SIRT1/NR3C1/STRN3/UFM1/MED1/NCOR1/PIAS1/NRIP1/CLOCK/NCOA1/NEDD4/UBE3A/YAP1/JAK2/UBR5/NCOA4/DDX17/RNF6/CNOT1/CNOT2/DDX5/KDM3A/AXIN1/PHB/DDX54/DDRGK1/WBP2	30
BP	GO:0016241	regulation of macroautophagy	36/1894	171/18670	1.68E-05	0.001426596	0.001284907	PIKFYVE/VPS13C/PIK3CA/PAFAH1B2/SIRT1/RB1CC1/SNX6/MAPK8/PRKAA1/FEZ2/SESN3/RAB3GAP2/NEDD4/MAP3K7/RAB3GAP1/C9orf72/SPTLC1/HIF1A/IFT88/TRIM13/TBC1D25/ATP6V0A1/ATP13A2/NPRL2/NPRL3/CDC37/AKT1/GBA/CHMP4B/CAPNS1/POLDIP2/MLST8/IKBKG/ATP6V0B/CDK5/ATP6V0C	36
BP	GO:0009896	positive regulation of catabolic process	71/1894	425/18670	1.70E-05	0.001426596	0.001284907	ROCK2/ROCK1/VPS13C/SOCS5/PAFAH1B2/SIRT1/ITCH/SMURF2/APC/TMTC3/DHX36/FOXO1/NFE2L2/CNOT8/RDX/PRKAA1/PIAS1/SESN3/MTDH/RAB3GAP2/NEDD4/MAP3K7/RAB3GAP1/C9orf72/SOCS4/BARD1/SPTLC1/CSNK1A1/ANKIB1/PUM1/ADAM9/TNRC6A/HIF1A/IDE/METTL14/ATG5/ATM/CNOT1/RNF217/CNOT6L/TRIM13/YTHDF3/TAF1/SH3D19/AXIN1/VPS28/CD81/RILP/SIRT2/PSMC4/DDRGK1/NPRL2/BAD/DDA1/CDC37/SNF8/GGA1/AKT1/PHKG2/OAZ3/GBA/SGTA/RAD23A/ENDOG/CCDC22/HSP…	71
BP	GO:1901293	nucleoside phosphate biosynthetic process	67/1894	397/18670	2.08E-05	0.001725642	0.001554252	RAD50/PANK3/ACSL4/RRM2B/NME3/NDUFA12/NDUFA6/NME1/NDUFB9/SURF1/CYC1/GSTZ1/TK1/SLC25A23/UCK1/COX4I1/NDUFB1/NDUFA8/APRT/PPCDC/PNKP/DNAJC30/ACOT7/AK1/NDUFC2/NDUFB8/NDUFV3/AGPAT2/CHCHD10/NDUFA2/GCDH/UPP1/NDUFC1/ALDOA/NDUFS3/NME2/UQCR11/NDUFS5/NDUFV1/UQCRQ/NME4/FLAD1/TECR/COX5A/NDUFA7/NDUFB2/SLC25A1/GUK1/NDUFS8/NDUFB4/UQCRC1/NDUFA11/TAZ/COX8A/NDUFS6/COX5B/NDUFA3/UQCR10/NDUFA1/COX6B1/NDUFA13/COX6A1/ABCD…	67
BP	GO:0071539	protein localization to centrosome	12/1894	31/18670	2.56E-05	0.002063774	0.001858801	PCM1/PIBF1/APC/HOOK3/NEDD1/MCPH1/GOLGB1/KIAA0753/UBXN2B/CEP192/BICD1/NSFL1C	12
BP	GO:0030522	intracellular receptor signaling pathway	51/1894	280/18670	2.57E-05	0.002063774	0.001858801	LATS1/RB1/NCOA3/BIRC2/SIRT1/NR3C1/ITCH/PUM2/TAB2/ASXL2/STRN3/UFM1/NR1D2/MED1/NCOR1/PIAS1/NRIP1/AHR/CLOCK/NCOA1/NEDD4/RIOK3/MAP3K7/UBE3A/LSM14A/YAP1/JAK2/XIAP/PUM1/UBR5/NCOA4/DDX17/RNF6/CNOT1/TAF1/CYLD/CNOT2/DDX5/KDM3A/AXIN1/PHB/DDX54/DDRGK1/NR2F6/UBA52/GPATCH3/WBP2/STARD10/NR1H2/IKBKG/GPS2	51
BP	GO:0032386	regulation of intracellular transport	63/1894	370/18670	2.76E-05	0.002186336	0.00196919	PPP1R12A/GCC2/RBM26/SETD2/CTDSPL2/RBM27/BAG4/PCM1/TTC21B/LEPROT/KIF5B/PTPN11/MAPK8/RDX/PRKAA1/CEP290/IPO5/SEC24B/C12orf4/TMEM30A/TPR/NEDD4/NF1/RHOT1/NUS1/BARD1/LMAN1/KIF20B/UBR5/FER/NUP54/YIPF5/UHMK1/ZFAND1/XPO1/CPSF6/XPO4/PPP3R1/ERLEC1/ITGB1BP1/CD81/CIB1/PIK3R2/ATP13A2/FIS1/RANGAP1/B3GAT3/E2F1/BBC3/PTPN23/DNAJC30/BAD/UBE2L3/DMAP1/REEP6/UBL5/ARF1/HAX1/MAP2K2/GDI1/CDK5/BCAP31/EMD	63
BP	GO:0009165	nucleotide biosynthetic process	66/1894	393/18670	2.80E-05	0.002193357	0.001975513	RAD50/PANK3/ACSL4/RRM2B/NME3/NDUFA12/NDUFA6/NME1/NDUFB9/SURF1/CYC1/GSTZ1/SLC25A23/UCK1/COX4I1/NDUFB1/NDUFA8/APRT/PPCDC/PNKP/DNAJC30/ACOT7/AK1/NDUFC2/NDUFB8/NDUFV3/AGPAT2/CHCHD10/NDUFA2/GCDH/UPP1/NDUFC1/ALDOA/NDUFS3/NME2/UQCR11/NDUFS5/NDUFV1/UQCRQ/NME4/FLAD1/TECR/COX5A/NDUFA7/NDUFB2/SLC25A1/GUK1/NDUFS8/NDUFB4/UQCRC1/NDUFA11/TAZ/COX8A/NDUFS6/COX5B/NDUFA3/UQCR10/NDUFA1/COX6B1/NDUFA13/COX6A1/ABCD1/ND…	66
BP	GO:1903320	regulation of protein modification by small protein conjugation or removal	44/1894	231/18670	2.96E-05	0.002286387	0.002059304	SPOPL/BIRC2/TRIP12/OTUD4/ARRDC3/ITCH/TRIM44/CUL3/TOPORS/DCUN1D1/RNF111/PIAS1/MYCBP2/PELI1/NDFIP2/UBE3A/SASH1/TANK/CTR9/XIAP/UBR5/FANCM/ATG5/WDR48/TAF1/BMI1/AXIN1/PEF1/VPS28/PRR7/UBE2I/COMMD1/TOLLIP/AKT1/UBE2L3/MAD2L2/UBE2S/HMG20B/PIN1/HSPBP1/STUB1/GPS2/TSPO/CDK5	44
BP	GO:0001824	blastocyst development	24/1894	98/18670	3.32E-05	0.002526195	0.002275294	LATS1/SP3/SKIL/GABPA/CUL3/BRCA2/ZFP14/CTR9/TBL1XR1/PHF6/COPS2/NBN/TET1/LPAR6/CNOT2/RRP7A/ETV2/XAB2/PTPN18/PSMC4/CCDC24/DAD1/NDUFA2/PEMT	24
BP	GO:0006473	protein acetylation	40/1894	204/18670	3.39E-05	0.002544955	0.00229219	EPC2/ATF2/NCOA3/TAOK1/SIRT1/RSF1/FOXO1/EPC1/NAA16/SMAD4/PRKAA1/BRCA2/BAZ1A/CLOCK/NCOA1/MAP3K7/ZNF451/PHF10/ING3/ATG5/NAA25/MSL2/TAF1/CTCF/TAF1L/MCRS1/MBD3/BLOC1S1/MDH2/TAF10/CRTC2/RPS6KA4/NOC2L/DMAP1/WBP2/TAF6L/RUVBL2/POLE4/POR/NAA10	40
BP	GO:0007033	vacuole organization	34/1894	163/18670	3.49E-05	0.002582872	0.002326342	PIKFYVE/HOOK3/RAB14/RB1CC1/FEZ2/ATG2B/RAB3GAP2/MAN2A1/RAB3GAP1/C9orf72/UBXN2B/PIK3C3/RAB33B/VPS4B/ATG5/IFT88/TMEM106B/GRN/TMEM175/NSFL1C/GABARAP/VPS18/ATP13A2/WDR45/NPRL2/NPRL3/GBA/CHMP4B/TREX1/ULK3/ARF1/NAGPA/CLN3/CLN6	34
BP	GO:1905508	protein localization to microtubule organizing center	12/1894	32/18670	3.73E-05	0.002724964	0.002454321	PCM1/PIBF1/APC/HOOK3/NEDD1/MCPH1/GOLGB1/KIAA0753/UBXN2B/CEP192/BICD1/NSFL1C	12
BP	GO:0007088	regulation of mitotic nuclear division	34/1894	164/18670	3.98E-05	0.002856376	0.002572682	ATRX/NIPBL/SMC5/PHIP/RB1/STAG1/APC/RAD21/CUL3/STAG2/CEP97/TPR/SMC3/UBXN2B/CDC14A/KIF20B/VPS4B/ATM/KLHL22/NSFL1C/PDXP/SIRT2/FBXW5/LCMT1/CHMP4B/MAD2L2/CHMP2A/PKMYT1/DAPK3/PIN1/ANAPC11/MAD1L1/AURKAIP1/NAA10	34
BP	GO:0034660	ncRNA metabolic process	76/1894	475/18670	4.01E-05	0.002856376	0.002572682	UTP14C/RC3H2/SIRT1/XRN1/DIS3/KRR1/DICER1/ALKBH8/DDX21/SRFBP1/DDX18/NOL8/THUMPD1/UTP23/ESF1/XRN2/INTS2/RIOK3/WDR36/SEPSECS/INTS6/DDX17/FAM98B/MDN1/TRDMT1/DDX52/TRMT11/ADAT1/DUS3L/QTRT1/DALRD3/DDX54/PUS1/RRP7A/TRMT1/EXOSC1/ADAT3/RPP25/SRRT/EXOSC5/TARS2/RPUSD2/CPSF4/DDX49/MEPCE/DDX56/RPS15/LAS1L/TARBP2/RRP9/FARSA/FTSJ1/METTL1/PTCD1/TSEN54/NHP2/TSEN34/TSR2/EXOSC4/IMP3/PUSL1/TBL3/TRMT61A/RNF113A/NOC4L…	76
BP	GO:0006364	rRNA processing	41/1894	214/18670	4.75E-05	0.003342245	0.003010294	UTP14C/SIRT1/DIS3/KRR1/DDX21/SRFBP1/DDX18/NOL8/THUMPD1/UTP23/ESF1/XRN2/RIOK3/WDR36/DDX17/MDN1/DDX52/DDX54/RRP7A/EXOSC1/RPP25/EXOSC5/RPUSD2/DDX49/DDX56/RPS15/LAS1L/RRP9/NHP2/TSR2/EXOSC4/IMP3/TBL3/NOC4L/MRPS11/IMP4/NSUN5/POP7/RRP1/ERI3/SUV39H1	41
BP	GO:0033157	regulation of intracellular protein transport	46/1894	250/18670	4.84E-05	0.003363207	0.003029174	GCC2/SETD2/CTDSPL2/BAG4/PCM1/TTC21B/LEPROT/KIF5B/PTPN11/MAPK8/PRKAA1/CEP290/IPO5/TMEM30A/TPR/NF1/BARD1/LMAN1/KIF20B/UBR5/NUP54/UHMK1/ZFAND1/XPO1/XPO4/PPP3R1/ERLEC1/ITGB1BP1/CD81/CIB1/PIK3R2/ATP13A2/FIS1/RANGAP1/B3GAT3/E2F1/BBC3/BAD/UBE2L3/DMAP1/UBL5/HAX1/GDI1/CDK5/BCAP31/EMD	46
BP	GO:0006475	internal protein amino acid acetylation	34/1894	166/18670	5.15E-05	0.003535379	0.003184246	EPC2/ATF2/NCOA3/SIRT1/RSF1/EPC1/SMAD4/BRCA2/BAZ1A/CLOCK/NCOA1/MAP3K7/ZNF451/PHF10/ING3/ATG5/MSL2/TAF1/CTCF/TAF1L/MCRS1/MBD3/MDH2/TAF10/CRTC2/RPS6KA4/NOC2L/DMAP1/WBP2/TAF6L/RUVBL2/POLE4/POR/NAA10	34
BP	GO:0043928	exonucleolytic catabolism of deadenylated mRNA	12/1894	33/18670	5.32E-05	0.00356908	0.0032146	DIS3/TTC37/DCP1A/CNOT8/DCP2/DDX6/CNOT6/EXOSC1/EXOSC5/LSM2/EXOSC4/LSM4	12
BP	GO:0043087	regulation of GTPase activity	76/1894	479/18670	5.33E-05	0.00356908	0.0032146	RANBP2/RGPD3/RGPD4/RAPGEF6/RASA2/MYO9A/LIMS1/RASA1/SOS1/DOCK4/RGPD1/ARFGEF1/ACAP2/SBF2/ARHGAP5/RAB11FIP2/ARHGEF12/RDX/RABGAP1/GAPVD1/SNX13/IPO5/DENND1B/RICTOR/MAP4K4/ARHGAP12/RAB3GAP2/NF1/RAB3GAP1/PAFAH1B1/RGPD6/EVI5/RIN2/CDKL5/RGPD5/ITGB1/RABEP1/TBC1D15/DOCK11/AGFG1/SPRY2/CRK/ARHGAP18/EIF5/ERRFI1/SLIT2/SEC23A/LRCH1/ARHGAP42/STARD13/GNAQ/ZC3H15/RP2/NRP1/PLCB1/ITGB1BP1/TBC1D25/TBCD/RANGAP1/TBC1D10…	76
BP	GO:1902115	regulation of organelle assembly	38/1894	194/18670	5.39E-05	0.00356908	0.0032146	PIKFYVE/CEP120/STAG1/STAG2/SMAD4/RDX/SENP6/PRKAA1/CEP97/FEZ2/PAN3/CEP135/RAB3GAP2/TPR/RAB3GAP1/C9orf72/SMC3/CDKL5/CCDC88A/ALMS1/VPS4B/ATG5/CNOT1/CNOT6L/IFT88/CNOT6/MEF2C/LRRTM2/CYLD/CNOT2/CENPJ/FUZ/STYXL1/NPRL2/NPRL3/RABEP2/CHMP4B/CHMP2A	38
BP	GO:0000377	RNA splicing, via transesterification reactions with bulged adenosine as nucleophile	63/1894	379/18670	5.77E-05	0.003733876	0.003363028	REST/SETX/NUDT21/RBM7/SF3B1/CWC22/PRPF40A/SON/CWF19L2/CDC40/PRPF4B/DDX46/PSIP1/HNRNPH1/WBP4/CCAR1/TIA1/MBNL3/SLU7/CWC27/SNRNP48/RBMXL1/MBNL1/MBNL2/RBM41/YTHDC1/DDX17/METTL14/TGS1/PNN/DDX5/RBMX/SNRNP35/XAB2/SNRPA/SNRPB/PRPF6/SRRT/CPSF4/PRPF31/LSM2/SNRPD2/RBM10/GEMIN7/SNRPC/DDX41/POLR2F/SF3B5/SCNM1/UBL5/SF3B4/RNF113A/SNRNP25/ZMAT5/TXNL4A/POLR2I/RALY/POLR2L/POLR2E/POLR2J/LSM4/RBM42/PQBP1	63
BP	GO:0000398	mRNA splicing, via spliceosome	63/1894	379/18670	5.77E-05	0.003733876	0.003363028	REST/SETX/NUDT21/RBM7/SF3B1/CWC22/PRPF40A/SON/CWF19L2/CDC40/PRPF4B/DDX46/PSIP1/HNRNPH1/WBP4/CCAR1/TIA1/MBNL3/SLU7/CWC27/SNRNP48/RBMXL1/MBNL1/MBNL2/RBM41/YTHDC1/DDX17/METTL14/TGS1/PNN/DDX5/RBMX/SNRNP35/XAB2/SNRPA/SNRPB/PRPF6/SRRT/CPSF4/PRPF31/LSM2/SNRPD2/RBM10/GEMIN7/SNRPC/DDX41/POLR2F/SF3B5/SCNM1/UBL5/SF3B4/RNF113A/SNRNP25/ZMAT5/TXNL4A/POLR2I/RALY/POLR2L/POLR2E/POLR2J/LSM4/RBM42/PQBP1	63
BP	GO:0009411	response to UV	30/1894	141/18670	6.69E-05	0.004283506	0.00385807	USP47/REV1/RBL2/SIRT1/POLK/DHX36/ZBTB1/MAPK8/PRKAA1/WRN/BRCA2/ERCC5/NEDD4/USP1/ZRANB3/ERCC4/YY1/IMPACT/USP28/TAF1/INO80/MAP3K4/ATR/NOC2L/AKT1/GPX1/TREX1/RUVBL2/TMEM161A/TP53I13	30
BP	GO:0016072	rRNA metabolic process	42/1894	225/18670	7.20E-05	0.004540917	0.004089914	UTP14C/SIRT1/XRN1/DIS3/KRR1/DDX21/SRFBP1/DDX18/NOL8/THUMPD1/UTP23/ESF1/XRN2/RIOK3/WDR36/DDX17/MDN1/DDX52/DDX54/RRP7A/EXOSC1/RPP25/EXOSC5/RPUSD2/DDX49/DDX56/RPS15/LAS1L/RRP9/NHP2/TSR2/EXOSC4/IMP3/TBL3/NOC4L/MRPS11/IMP4/NSUN5/POP7/RRP1/ERI3/SUV39H1	42
BP	GO:0000375	RNA splicing, via transesterification reactions	63/1894	382/18670	7.31E-05	0.004540917	0.004089914	REST/SETX/NUDT21/RBM7/SF3B1/CWC22/PRPF40A/SON/CWF19L2/CDC40/PRPF4B/DDX46/PSIP1/HNRNPH1/WBP4/CCAR1/TIA1/MBNL3/SLU7/CWC27/SNRNP48/RBMXL1/MBNL1/MBNL2/RBM41/YTHDC1/DDX17/METTL14/TGS1/PNN/DDX5/RBMX/SNRNP35/XAB2/SNRPA/SNRPB/PRPF6/SRRT/CPSF4/PRPF31/LSM2/SNRPD2/RBM10/GEMIN7/SNRPC/DDX41/POLR2F/SF3B5/SCNM1/UBL5/SF3B4/RNF113A/SNRNP25/ZMAT5/TXNL4A/POLR2I/RALY/POLR2L/POLR2E/POLR2J/LSM4/RBM42/PQBP1	63
BP	GO:0006289	nucleotide-excision repair	25/1894	109/18670	7.39E-05	0.004540917	0.004089914	SIRT1/POLK/LIG4/RNF111/BRCA2/GTF2H3/ERCC5/ERCC4/COPS2/RFC2/XAB2/LIG1/COPS6/PNKP/UBA52/CETN2/POLR2F/RAD23A/POLD2/NTHL1/GPS1/POLR2I/POLR2L/POLR2E/POLR2J	25
BP	GO:0000086	G2/M transition of mitotic cell cycle	45/1894	247/18670	7.42E-05	0.004540917	0.004089914	PPP1R12A/LATS1/BACH1/USP47/TAOK1/PCM1/RAD21/TAF2/NEDD1/CEP290/PSMD5/CEP135/DYNC1I2/CDK14/AKAP9/PAFAH1B1/CEP57/CEP192/ALMS1/NBN/VPS4B/PPP2R2A/ATM/PSME4/PPP1CB/TAOK3/CENPJ/PLCB1/PSMF1/ACTR1A/PSMD9/PSMC4/PSMD3/PSMD8/PSMD4/MIIP/LCMT1/PSMB4/TUBG1/CETN2/PSMB3/PKMYT1/SSNA1/FBXL15/HAUS7	45
BP	GO:0018394	peptidyl-lysine acetylation	34/1894	169/18670	7.50E-05	0.004540917	0.004089914	EPC2/ATF2/NCOA3/SIRT1/RSF1/EPC1/SMAD4/PRKAA1/BRCA2/BAZ1A/CLOCK/NCOA1/MAP3K7/ZNF451/PHF10/ING3/ATG5/MSL2/TAF1/CTCF/TAF1L/MCRS1/MBD3/BLOC1S1/TAF10/CRTC2/RPS6KA4/NOC2L/DMAP1/WBP2/TAF6L/RUVBL2/POLE4/POR	34
BP	GO:0071383	cellular response to steroid hormone stimulus	45/1894	248/18670	8.19E-05	0.004909449	0.004421844	REST/LATS1/RB1/ATP2B1/NCOA3/SIRT1/NR3C1/FOXO1/STRN3/UFM1/NR1D2/NR2C2/MED1/NCOR1/PIAS1/NRIP1/CLOCK/USP8/KLF9/NCOA1/NEDD4/UBE3A/YAP1/JAK2/UBR5/NCOA4/DDX17/RNF6/ERRFI1/CNOT1/CNOT2/DDX5/KDM3A/AXIN1/PHB/DDX54/SOX10/DDRGK1/NR2F6/EIF4EBP1/UBE2L3/WBP2/NR1H2/GSTP1/AIFM1	45
BP	GO:0070534	protein K63-linked ubiquitination	15/1894	50/18670	8.47E-05	0.005018599	0.004520153	BIRC2/TRIP12/ITCH/HECTD1/PELI1/RNF168/NEDD4/SASH1/ZFP91/UBR5/TRIM5/RNF126/UBE2S/STUB1/GPS2	15
BP	GO:1901532	regulation of hematopoietic progenitor cell differentiation	21/1894	85/18670	8.80E-05	0.005161622	0.004648971	TCF12/NUDT21/ITCH/SOS1/DHX36/ZBTB1/N4BP2L2/CDK6/NFE2L2/PSMD5/YAP1/FNIP1/PSME4/PSMF1/PSMD9/PSMC4/PSMD3/PSMD8/PSMD4/PSMB4/PSMB3	21
BP	GO:0019827	stem cell population maintenance	32/1894	157/18670	9.30E-05	0.005347806	0.004816664	REST/RIF1/NIPBL/NCOA3/PCM1/HOOK3/FOXO1/LIG4/BMPR1A/SMAD4/MCPH1/DDX6/SMC3/CTR9/YAP1/CDC73/TET1/METTL14/CNOT1/CNOT2/KDM3A/SRRT/VPS72/PAF1/ZNF358/MED15/POLR2F/MMP24/POLR2I/POLR2L/POLR2E/POLR2J	32
BP	GO:0031331	positive regulation of cellular catabolic process	60/1894	362/18670	9.31E-05	0.005347806	0.004816664	ROCK2/ROCK1/VPS13C/SOCS5/PAFAH1B2/SIRT1/ITCH/TMTC3/DHX36/FOXO1/NFE2L2/CNOT8/RDX/PRKAA1/PIAS1/SESN3/MTDH/RAB3GAP2/MAP3K7/RAB3GAP1/C9orf72/SOCS4/SPTLC1/CSNK1A1/ANKIB1/PUM1/ADAM9/TNRC6A/HIF1A/METTL14/ATG5/ATM/CNOT1/RNF217/CNOT6L/TRIM13/YTHDF3/TAF1/SH3D19/AXIN1/CD81/SIRT2/PSMC4/DDRGK1/NPRL2/BAD/DDA1/CDC37/AKT1/PHKG2/GBA/SGTA/RAD23A/ENDOG/CCDC22/HSPBP1/IKBKG/STUB1/ABCD1/BCAP31	60
BP	GO:0000291	nuclear-transcribed mRNA catabolic process, exonucleolytic	12/1894	35/18670	0.000103125	0.00586666	0.005283985	DIS3/TTC37/DCP1A/CNOT8/DCP2/DDX6/CNOT6/EXOSC1/EXOSC5/LSM2/EXOSC4/LSM4	12
BP	GO:0016482	cytosolic transport	32/1894	158/18670	0.000105468	0.005939978	0.005350022	GCC2/PIKFYVE/VPS13C/ACTR2/HOOK3/TBC1D23/RAB14/MON2/KIF5B/SNX6/VPS54/RDX/SNX16/KLHL20/PREPL/EVI5/PIK3C3/TMEM87B/VPS13A/CCDC91/AP1G1/HEATR5B/RILP/STX10/RNF126/TBC1D10B/PLEKHJ1/PTPN23/SNF8/GGA1/SNX8/MAP2K2	32
BP	GO:0070507	regulation of microtubule cytoskeleton organization	36/1894	186/18670	0.000107811	0.005957441	0.005365749	ROCK2/CEP120/STAG1/TAOK1/APC/SPAST/TTBK2/STAG2/SENP6/PRKAA1/CEP97/DIXDC1/MCPH1/TPR/AKAP9/PAFAH1B1/SMC3/UBXN2B/ALMS1/CLASP2/VPS4B/BICD1/XPO1/TERF1/CKAP2/CYLD/CENPJ/NSFL1C/CIB1/TBCD/CDK2AP2/FBXW5/MAP1S/CHMP4B/CHMP2A/ARL2	36
BP	GO:0006260	DNA replication	48/1894	273/18670	0.000107894	0.005957441	0.005365749	ATRX/REV1/TOP1/POLK/ATF1/STAG2/USP37/LIG4/HELB/RAD50/RECQL/WRN/BRCA2/BAZ1A/MCM9/ZRANB3/SMC3/ETAA1/BARD1/CCDC88A/RBBP6/ZBTB38/REV3L/NBN/RBMS1/ATAD5/FANCM/PURA/PDS5A/ATM/TERF1/INO80/TTF1/ATR/RRM2B/RFC2/NT5M/LIG1/PNKP/E4F1/LRWD1/TREX1/CDC34/POLE4/CINP/S100A11/RNASEH2A/POLD2	48
BP	GO:0098727	maintenance of cell number	32/1894	159/18670	0.000119419	0.00652981	0.005881272	REST/RIF1/NIPBL/NCOA3/PCM1/HOOK3/FOXO1/LIG4/BMPR1A/SMAD4/MCPH1/DDX6/SMC3/CTR9/YAP1/CDC73/TET1/METTL14/CNOT1/CNOT2/KDM3A/SRRT/VPS72/PAF1/ZNF358/MED15/POLR2F/MMP24/POLR2I/POLR2L/POLR2E/POLR2J	32
BP	GO:0070498	interleukin-1-mediated signaling pathway	23/1894	100/18670	0.000134952	0.007308161	0.006582317	OTUD4/TAB2/ZNF675/PSMD5/PELI1/MAP3K7/PSME4/VRK2/PLCB1/SQSTM1/PSMF1/TNIP2/PSMD9/PSMC4/PSMD3/PSMD8/TOLLIP/RPS6KA4/UBA52/PSMD4/PSMB4/PSMB3/IKBKG	23
BP	GO:0048524	positive regulation of viral process	24/1894	107/18670	0.000147647	0.007919479	0.007132919	RSF1/TOP2B/CCNT1/DDX3X/CHD1/SP1/YTHDC2/SMC3/ZNF639/PKN2/VPS4B/CTDP1/CFL1/TRIM11/PPIA/TARBP2/CHMP4B/POLR2F/CHMP2A/RAD23A/POLR2I/POLR2L/POLR2E/POLR2J	24
BP	GO:0018393	internal peptidyl-lysine acetylation	32/1894	161/18670	0.000152394	0.008096998	0.007292806	EPC2/ATF2/NCOA3/SIRT1/RSF1/EPC1/SMAD4/BRCA2/BAZ1A/CLOCK/NCOA1/MAP3K7/ZNF451/PHF10/ING3/ATG5/MSL2/TAF1/CTCF/TAF1L/MCRS1/MBD3/TAF10/CRTC2/RPS6KA4/NOC2L/DMAP1/WBP2/TAF6L/RUVBL2/POLE4/POR	32
BP	GO:1901185	negative regulation of ERBB signaling pathway	15/1894	53/18670	0.000175462	0.009184138	0.008271972	SOCS5/SNX6/STAM2/ITGA1/SOCS4/PTPN12/SPRY2/CBL/ERRFI1/ZGPAT/PTPN18/RNF126/CHMP6/EPN1/HGS	15
BP	GO:0060828	regulation of canonical Wnt signaling pathway	49/1894	286/18670	0.000176116	0.009184138	0.008271972	USP34/LATS1/TNKS2/USP47/CSNK1G3/SMURF2/APC/FOXO1/SCYL2/CUL3/RECK/PSMD5/DDX3X/USP8/CDK14/TBL1XR1/YAP1/RBMS3/CSNK1A1/LRP6/LGR4/XIAP/UBR5/GNAQ/CYLD/PSME4/TLE4/AXIN1/MESP1/RNF220/FUZ/FZD9/PSMF1/SOX10/PSMD9/PPP1CA/PSMC4/PSMD3/KREMEN2/PSMD8/ZNF703/PSMD4/PSMB4/MAD2L2/PSMB3/RUVBL2/DAPK3/PIN1/EMD	49
BP	GO:0071806	protein transmembrane transport	16/1894	59/18670	0.000186866	0.009655332	0.008696367	SEC62/SEC63/MCL1/PEX13/TRAM1/ZFAND2B/DNLZ/TIMM50/TIMM44/BLOC1S3/PEX14/PEX16/TOMM40/PEX10/TIMM17B/ROMO1	16
BP	GO:0031468	nuclear envelope reassembly	8/1894	18/18670	0.000190007	0.009728383	0.008762163	SPAST/UBXN2B/PPP2R2A/NSFL1C/CHMP4B/CHMP2A/REEP4/EMD	8
BP	GO:0016573	histone acetylation	31/1894	156/18670	0.000192433	0.009763814	0.008794075	EPC2/ATF2/NCOA3/SIRT1/RSF1/EPC1/SMAD4/BRCA2/BAZ1A/CLOCK/NCOA1/MAP3K7/ZNF451/PHF10/ING3/ATG5/MSL2/TAF1/CTCF/TAF1L/MCRS1/MBD3/TAF10/CRTC2/RPS6KA4/NOC2L/DMAP1/WBP2/TAF6L/RUVBL2/POLE4	31
BP	GO:0007175	negative regulation of epidermal growth factor-activated receptor activity	7/1894	14/18670	0.00019707	0.009909788	0.008925551	SOCS5/SNX6/SOCS4/CBL/ERRFI1/ZGPAT/CHMP6	7
BP	GO:0017038	protein import	36/1894	192/18670	0.00020855	0.010394296	0.009361938	RANBP2/RGPD3/RGPD4/KPNA5/RGPD1/RANBP6/APPL1/KPNA3/IPO8/MED1/IPO5/TPR/IPO11/NF1/RGPD6/IPO7/RGPD5/UBR5/RAB8B/NUP54/PEX13/APPL2/PIK3R2/SAMM50/AKT1/DMAP1/DNLZ/TIMM50/TIMM44/IPO13/PEX14/PEX16/TOMM40/PEX10/TIMM17B/ROMO1	36
BP	GO:1902275	regulation of chromatin organization	35/1894	185/18670	0.000211962	0.010452814	0.009414644	RIF1/ATRX/KDM5A/MPHOSPH8/NIPBL/ATAD2B/TRIP12/SIRT1/ATF7IP/SPTY2D1/SMAD4/MAPK8/TLK1/MIER1/SETD7/TPR/CTR9/ZNF451/UBR5/ASF1A/TET1/ATG5/ATM/CAMK2D/CTCF/KDM3A/NSD1/RPS6KA4/NOC2L/PAF1/MAP1S/WBP2/SIRT6/RUVBL2/ZNHIT1	35
BP	GO:0045732	positive regulation of protein catabolic process	39/1894	214/18670	0.00021548	0.010452814	0.009414644	SOCS5/ITCH/SMURF2/APC/TMTC3/FOXO1/NFE2L2/RDX/PIAS1/NEDD4/SOCS4/BARD1/CSNK1A1/ANKIB1/ADAM9/IDE/RNF217/TAF1/SH3D19/AXIN1/VPS28/CD81/RILP/SIRT2/PSMC4/DDRGK1/DDA1/SNF8/GGA1/AKT1/OAZ3/GBA/SGTA/RAD23A/CCDC22/HSPBP1/STUB1/NDUFA13/BCAP31	39
BP	GO:0035601	protein deacylation	23/1894	103/18670	0.000215622	0.010452814	0.009414644	REST/KDM5A/NIPBL/SIRT1/ABHD13/SMARCAD1/MAPK8/PRKAA1/MIER1/SPRED1/TBL1XR1/BRMS1L/LYPLA1/CAMK2D/ELK4/PHB/SIRT2/SIRT7/ABHD12/LYPLA2/BRMS1/SIRT6/ZNHIT1	23
BP	GO:0042176	regulation of protein catabolic process	61/1894	381/18670	0.00021826	0.010452814	0.009414644	ROCK1/LATS1/SOCS5/ITCH/SMURF2/APC/TMTC3/FOXO1/NFE2L2/TMF1/RDX/PIAS1/MYCBP2/USP8/NEDD4/UBE3A/SOCS4/BARD1/CSNK1A1/SENP1/ANKIB1/ADAM9/IDE/RNF217/XPO1/TAF1/USP25/ERLEC1/SH3D19/AXIN1/PHB/VPS28/CD81/PSMF1/RILP/SIRT2/PSMC4/PSMD3/DDRGK1/ATP13A2/COMMD1/DDA1/SNF8/GGA1/AKT1/OAZ3/GBA/GPX1/CHMP6/MAD2L2/SGTA/CTSA/GIPC1/RAD23A/HGS/PIN1/CCDC22/HSPBP1/STUB1/NDUFA13/BCAP31	61
BP	GO:0044839	cell cycle G2/M phase transition	46/1894	266/18670	0.000220128	0.010452814	0.009414644	PPP1R12A/LATS1/BACH1/USP47/TAOK1/PCM1/RAD21/TAF2/NEDD1/CEP290/PSMD5/CEP135/DYNC1I2/CDK14/AKAP9/PAFAH1B1/CEP57/CEP192/ALMS1/NBN/ATAD5/VPS4B/PPP2R2A/ATM/PSME4/PPP1CB/TAOK3/CENPJ/PLCB1/PSMF1/ACTR1A/PSMD9/PSMC4/PSMD3/PSMD8/PSMD4/MIIP/LCMT1/PSMB4/TUBG1/CETN2/PSMB3/PKMYT1/SSNA1/FBXL15/HAUS7	46
BP	GO:0045787	positive regulation of cell cycle	62/1894	389/18670	0.00022086	0.010452814	0.009414644	ROCK2/ATRX/NIPBL/SMC5/CEP120/PHIP/RB1/RBL2/ADAM17/RAD21/SPAST/TMOD3/CCNT1/CUL3/CNOT8/PTPN11/RDX/MED1/RPS6KB1/CCNT2/BRCA2/DDX3X/ZNF268/TPR/YTHDC2/PAFAH1B1/PGGT1B/UBXN2B/PKN2/CDC14A/LRP6/KIF20B/STXBP4/CDC73/CSPP1/ATAD5/VPS4B/ATM/CNOT1/CNOT6L/CNOT6/INO80/CNOT2/CENPJ/CRLF3/PLCB1/FZD9/NSFL1C/SIRT2/DDRGK1/E2F1/MEPCE/MED25/PAF1/EIF4EBP1/AKT1/GIPC1/RAD23A/POLDIP2/LSM10/MIF/ANAPC11	62
BP	GO:0042157	lipoprotein metabolic process	27/1894	130/18670	0.000230149	0.010714755	0.009650569	ZDHHC20/ITGAV/ABHD13/ZDHHC21/ZDHHC17/PGAP1/RAB3GAP2/RAB3GAP1/PPM1B/PIK3C3/ATG5/ATM/LYPLA1/PIGU/CTSD/PIGQ/WDR45/DPM2/ABHD12/GOLGA7B/LYPLA2/ZDHHC12/GBA/ZDHHC16/ZDHHC24/PEMT/DPM3	27
BP	GO:0032508	DNA duplex unwinding	24/1894	110/18670	0.000231023	0.010714755	0.009650569	CHD9/SETX/ATRX/SMARCAD1/DHX36/CHD2/HELB/RAD50/RECQL/WRN/GTF2H3/DDX3X/MCM9/CHD1/ZRANB3/ASCC3/NBN/PURA/INO80/RFC2/UBA52/CETN2/TREX1/RUVBL2	24
BP	GO:0000281	mitotic cytokinesis	18/1894	72/18670	0.000234005	0.010714755	0.009650569	ROCK2/ROCK1/RASA1/SON/APC/SPAST/BRCA2/USP8/KIF20B/VPS4B/CKAP2/CFL1/UNC119/JTB/CHMP4B/CHMP6/CHMP2A/ARF1	18
BP	GO:0009301	snRNA transcription	18/1894	72/18670	0.000234005	0.010714755	0.009650569	ZNF143/GTF2A1/CCNT1/USPL1/CCNT2/INTS2/SP1/PHAX/INTS6/SNAPC3/SRRT/SNAPC2/POLR2F/TAF6/POLR2I/POLR2L/POLR2E/POLR2J	18
BP	GO:0050684	regulation of mRNA processing	28/1894	137/18670	0.000236251	0.01073037	0.009664633	REST/NUDT21/RBM7/CWC22/SON/DHX36/CCNT1/SLTM/TIA1/MBNL3/CTR9/BARD1/RBMXL1/MBNL1/MBNL2/CDC73/YTHDC1/DDX17/CPSF6/DDX5/RBMX/SNRPA/ZC3H3/CPSF4/PAF1/RBM10/SF3B4/RBM42	28
BP	GO:0006403	RNA localization	41/1894	230/18670	0.000245503	0.011056215	0.009958115	RANBP2/RBM26/SETD2/QKI/RBM27/NUP160/SMG1/CDC40/DHX36/DCP2/NMD3/FYTTD1/UPF2/TPR/SLU7/THOC2/PHAX/AGFG1/NUP54/YTHDC1/YY1/PURA/ATM/BICD1/XPO1/CPSF6/ABCE1/TERF1/ATR/EIF5A/SEC13/ZC3H3/PRPF6/CPSF4/RPS15/CETN2/THOC6/NHP2/RUVBL2/EIF6/ZNF593	41
BP	GO:0098732	macromolecule deacylation	23/1894	104/18670	0.000250685	0.011056215	0.009958115	REST/KDM5A/NIPBL/SIRT1/ABHD13/SMARCAD1/MAPK8/PRKAA1/MIER1/SPRED1/TBL1XR1/BRMS1L/LYPLA1/CAMK2D/ELK4/PHB/SIRT2/SIRT7/ABHD12/LYPLA2/BRMS1/SIRT6/ZNHIT1	23
BP	GO:0046329	negative regulation of JNK cascade	12/1894	38/18670	0.000250794	0.011056215	0.009958115	HIPK3/ITCH/NCOR1/ZNF675/FKTN/PAFAH1B1/CYLD/TAOK3/SIRPA/AKT1/GSTP1/GPS2	12
BP	GO:0072659	protein localization to plasma membrane	45/1894	260/18670	0.000251278	0.011056215	0.009958115	ROCK2/ROCK1/RAPGEF6/BAG4/SLMAP/PRKCI/GOPC/KIF5B/DENND4C/FCHO2/APPL1/RAB11FIP2/MPP5/EFR3A/RDX/GOLGA4/MACF1/EXOC5/FAM126B/PREPL/RAP2A/ITGB1/P2RY1/LRP6/RAB8B/CLASP2/CNST/GOLPH3/SEC23A/LYPLA1/NUMB/DLG1/ITGB1BP1/SQSTM1/CD81/ACTB/CIB1/RILPL1/BSG/GGA1/AKT1/RAB3A/TMEM150A/CDK5/ANKRD9	45
BP	GO:0065002	intracellular protein transmembrane transport	14/1894	49/18670	0.000256695	0.011150385	0.010042932	SEC62/SEC63/PEX13/TRAM1/ZFAND2B/DNLZ/TIMM50/TIMM44/PEX14/PEX16/TOMM40/PEX10/TIMM17B/ROMO1	14
BP	GO:0051168	nuclear export	36/1894	194/18670	0.000257377	0.011150385	0.010042932	RANBP2/RBM26/SETD2/CTDSPL2/RBM27/NUP160/SMG1/CDC40/PTPN11/NMD3/FYTTD1/UPF2/TPR/SLU7/THOC2/BARD1/PHAX/AGFG1/NUP54/YTHDC1/UHMK1/XPO1/CPSF6/ABCE1/XPO4/EIF5A/SEC13/CCHCR1/RANGAP1/CPSF4/RPS15/THOC6/EIF6/CDK5/ZNF593/EMD	36
BP	GO:0031440	regulation of mRNA 3'-end processing	10/1894	28/18670	0.000265626	0.011419889	0.01028567	NUDT21/DHX36/CCNT1/CTR9/BARD1/CDC73/CPSF6/SNRPA/ZC3H3/PAF1	10
BP	GO:0043687	post-translational protein modification	58/1894	361/18670	0.000280766	0.011979353	0.010789567	FBXL3/SOCS5/CUL5/UBXN7/VHL/KTN1/DCAF17/CUL3/DCUN1D1/FBXO11/FBXW2/KLHL11/PSMD5/KLHL20/KBTBD7/DNAJC3/BTBD1/ASB3/KBTBD6/AGTPBP1/COPS2/HIF1A/UBA3/ATG5/DCAF10/CAND1/KLHL5/FBXO21/ADAM10/PSME4/TGOLN2/STT3B/SPSB1/KLHL22/PSMF1/PRKCSH/PSMD9/PSMC4/PSMD3/PSMD8/NEDD8/COMMD1/COPS6/PSMD4/DDA1/FBXW5/LCMT1/BTBD6/PSMB4/RABGGTA/RAB3A/FN3K/PSMB3/CCDC22/UBE2M/FBXL15/GPS1/ANKRD9	58
BP	GO:0090503	RNA phosphodiester bond hydrolysis, exonucleolytic	16/1894	61/18670	0.000284126	0.012014816	0.010821508	MPHOSPH8/XRN1/DIS3/TOP2B/CNOT8/DCP2/PAN3/XRN2/CNOT1/CNOT6L/CNOT6/CNOT2/EXOSC1/EXOSC5/EXOSC4/ERI3	16
BP	GO:0070085	glycosylation	46/1894	269/18670	0.000285864	0.012014816	0.010821508	MAN1A2/COG3/TMTC3/TRIP11/ARFGEF1/DPY19L3/COG6/GALNT4/ALG10B/MCFD2/DPY19L4/FKTN/B3GNT5/MAN2A1/TET3/NUS1/TET2/LMAN1/B4GALT6/MAN1A1/TET1/EDEM3/ACER2/UGGT2/GXYLT1/STT3B/B4GALT2/SLC35C2/ALG1/B3GAT3/DPM2/RFNG/GBA/PMM1/POMGNT1/DAD1/OST4/NAGPA/NUDT14/TMEM115/B4GALT7/SDF2L1/ALG3/VEGFB/KRTCAP2/DPM3	46
BP	GO:0051783	regulation of nuclear division	35/1894	188/18670	0.00029188	0.012176815	0.010967418	ATRX/NIPBL/SMC5/PHIP/RB1/STAG1/APC/RAD21/CUL3/STAG2/CEP97/TPR/SMC3/UBXN2B/CDC14A/KIF20B/VPS4B/ATM/PLCB1/KLHL22/NSFL1C/PDXP/SIRT2/FBXW5/LCMT1/CHMP4B/MAD2L2/CHMP2A/PKMYT1/DAPK3/PIN1/ANAPC11/MAD1L1/AURKAIP1/NAA10	35
BP	GO:0046607	positive regulation of centrosome cycle	6/1894	11/18670	0.000318291	0.013017982	0.01172504	ROCK2/CEP120/UBXN2B/VPS4B/CENPJ/NSFL1C	6
BP	GO:0032886	regulation of microtubule-based process	39/1894	218/18670	0.000318617	0.013017982	0.01172504	ROCK2/CEP120/STAG1/TAOK1/TTC21B/APC/SPAST/TTBK2/STAG2/SENP6/PRKAA1/CEP97/DIXDC1/MACF1/MCPH1/TPR/RHOT1/AKAP9/PAFAH1B1/SMC3/UBXN2B/ALMS1/CLASP2/VPS4B/BICD1/XPO1/TERF1/CKAP2/CYLD/CENPJ/NSFL1C/CIB1/TBCD/CDK2AP2/FBXW5/MAP1S/CHMP4B/CHMP2A/ARL2	39
BP	GO:0032873	negative regulation of stress-activated MAPK cascade	14/1894	50/18670	0.0003236	0.013017982	0.01172504	HIPK3/ITCH/FOXO1/NCOR1/ZNF675/FKTN/PAFAH1B1/CYLD/TAOK3/DLG1/SIRPA/AKT1/GSTP1/GPS2	14
BP	GO:0070303	negative regulation of stress-activated protein kinase signaling cascade	14/1894	50/18670	0.0003236	0.013017982	0.01172504	HIPK3/ITCH/FOXO1/NCOR1/ZNF675/FKTN/PAFAH1B1/CYLD/TAOK3/DLG1/SIRPA/AKT1/GSTP1/GPS2	14
BP	GO:0072698	protein localization to microtubule cytoskeleton	14/1894	50/18670	0.0003236	0.013017982	0.01172504	PCM1/PIBF1/APC/HOOK3/NEDD1/TTBK2/MCPH1/GOLGB1/KIAA0753/UBXN2B/CEP192/KIF20B/BICD1/NSFL1C	14
BP	GO:0043401	steroid hormone mediated signaling pathway	34/1894	182/18670	0.000330885	0.013202528	0.011891257	LATS1/RB1/NCOA3/SIRT1/NR3C1/STRN3/UFM1/NR1D2/NR2C2/MED1/NCOR1/PIAS1/NRIP1/CLOCK/NCOA1/NEDD4/UBE3A/YAP1/JAK2/UBR5/NCOA4/DDX17/RNF6/CNOT1/CNOT2/DDX5/KDM3A/AXIN1/PHB/DDX54/DDRGK1/NR2F6/WBP2/NR1H2	34
BP	GO:0007041	lysosomal transport	23/1894	106/18670	0.000336161	0.013202528	0.011891257	GCC2/HOOK3/SCYL2/VPS54/SNX16/NEDD4/C9orf72/HMGXB4/NCOA4/VPS4B/CCDC91/AP1G1/TMEM106B/AP3B1/GRN/RILP/VPS18/MGRN1/USE1/UBXN6/ARF1/NAGPA/HGS	23
BP	GO:0016197	endosomal transport	40/1894	226/18670	0.000337802	0.013202528	0.011891257	GCC2/PIKFYVE/TBC1D23/LEPROT/VPS36/CMTM6/RAB14/ACAP2/SNX6/VPS54/STAM2/DENND1B/ANKRD50/PREPL/EVI5/TMEM87B/ALMS1/VPS4B/AP3B1/HEATR5B/SQSTM1/VPS28/RILP/STX10/RNF126/BLOC1S1/TBC1D10B/PLEKHJ1/UBA52/PTPN23/SNF8/GGA1/UBXN6/CHMP4B/CHMP6/CHMP2A/SNX8/HGS/CCDC22/TOM1	40
BP	GO:0031023	microtubule organizing center organization	27/1894	133/18670	0.00033896	0.013202528	0.011891257	ROCK2/PPP1R12A/GCC2/CEP120/PCM1/BRCA2/MCPH1/CEP135/KIAA0753/PAFAH1B1/UBXN2B/CEP192/ALMS1/CLASP2/VPS4B/USP33/XPO1/CENPJ/NSFL1C/FBXW5/CHMP4B/CETN2/CHMP2A/SAC3D1/ARL2/UXT/HAUS7	27
BP	GO:0031396	regulation of protein ubiquitination	37/1894	204/18670	0.000339909	0.013202528	0.011891257	SPOPL/BIRC2/TRIP12/ARRDC3/TRIM44/CUL3/TOPORS/DCUN1D1/RNF111/MYCBP2/PELI1/NDFIP2/UBE3A/SASH1/CTR9/XIAP/UBR5/FANCM/ATG5/WDR48/TAF1/BMI1/AXIN1/PEF1/VPS28/PRR7/COMMD1/AKT1/UBE2L3/MAD2L2/UBE2S/PIN1/HSPBP1/STUB1/GPS2/TSPO/CDK5	37
BP	GO:0006888	endoplasmic reticulum to Golgi vesicle-mediated transport	38/1894	212/18670	0.000362937	0.014000425	0.012609907	COG3/GOPC/SPAST/TMED5/CUL3/COPB1/SEC24A/COG6/PGAP1/MCFD2/SEC24B/DYNC1I2/GOLGB1/TMED7/RAB33B/ERGIC2/LMAN1/YIPF5/DCTN4/SEC23A/USO1/CTAGE1/PEF1/SEC13/ACTR1A/TRAPPC3/TRAPPC6A/YIF1A/ARFGAP1/ARF1/NAPA/TRAPPC1/TMEM115/TRAPPC2L/COPE/YIF1B/TRAPPC5/BCAP31	38
BP	GO:0098781	ncRNA transcription	23/1894	107/18670	0.000387778	0.014856925	0.01338134	ZNF143/GTF2A1/TAF1B/CCNT1/USPL1/CCNT2/SPIN1/INTS2/SP1/PHAX/GTF3C3/INTS6/SNAPC3/SRRT/SIRT7/BRF1/SNAPC2/POLR2F/TAF6/POLR2I/POLR2L/POLR2E/POLR2J	23
BP	GO:1990778	protein localization to cell periphery	52/1894	319/18670	0.000398273	0.015155887	0.013650609	ROCK2/ROCK1/RAPGEF6/BAG4/SLMAP/PRKCI/GOPC/KIF5B/DENND4C/FCHO2/APPL1/RAB11FIP2/MPP5/EFR3A/RDX/GOLGA4/MACF1/EXOC5/ARL13B/EPB41L2/FAM126B/PREPL/RAP2A/ITGB1/RABEP1/P2RY1/LRP6/RAB8B/LIN7C/CLASP2/CNST/GOLPH3/SEC23A/LYPLA1/NUMB/ADAM10/DLG1/ITGB1BP1/SQSTM1/CD81/ACTB/CIB1/RILPL1/BSG/GGA1/AKT1/LIN7B/RAB3A/TMEM150A/CDK5/ANKRD9/PDZD11	52
BP	GO:0006486	protein glycosylation	44/1894	258/18670	0.000406435	0.015260294	0.013744647	MAN1A2/COG3/TMTC3/TRIP11/ARFGEF1/DPY19L3/GALNT4/ALG10B/MCFD2/DPY19L4/FKTN/B3GNT5/MAN2A1/TET3/NUS1/TET2/LMAN1/B4GALT6/MAN1A1/TET1/EDEM3/ACER2/UGGT2/GXYLT1/STT3B/B4GALT2/SLC35C2/ALG1/B3GAT3/DPM2/RFNG/PMM1/POMGNT1/DAD1/OST4/NAGPA/NUDT14/TMEM115/B4GALT7/SDF2L1/ALG3/VEGFB/KRTCAP2/DPM3	44
BP	GO:0043413	macromolecule glycosylation	44/1894	258/18670	0.000406435	0.015260294	0.013744647	MAN1A2/COG3/TMTC3/TRIP11/ARFGEF1/DPY19L3/GALNT4/ALG10B/MCFD2/DPY19L4/FKTN/B3GNT5/MAN2A1/TET3/NUS1/TET2/LMAN1/B4GALT6/MAN1A1/TET1/EDEM3/ACER2/UGGT2/GXYLT1/STT3B/B4GALT2/SLC35C2/ALG1/B3GAT3/DPM2/RFNG/PMM1/POMGNT1/DAD1/OST4/NAGPA/NUDT14/TMEM115/B4GALT7/SDF2L1/ALG3/VEGFB/KRTCAP2/DPM3	44
BP	GO:0006405	RNA export from nucleus	27/1894	135/18670	0.000434667	0.016105557	0.014505958	RANBP2/RBM26/SETD2/RBM27/NUP160/SMG1/CDC40/NMD3/FYTTD1/UPF2/TPR/SLU7/THOC2/PHAX/AGFG1/NUP54/YTHDC1/XPO1/CPSF6/ABCE1/EIF5A/SEC13/CPSF4/RPS15/THOC6/EIF6/ZNF593	27
BP	GO:1903322	positive regulation of protein modification by small protein conjugation or removal	27/1894	135/18670	0.000434667	0.016105557	0.014505958	BIRC2/ARRDC3/CUL3/TOPORS/DCUN1D1/RNF111/PIAS1/MYCBP2/PELI1/NDFIP2/UBE3A/TANK/CTR9/XIAP/FANCM/WDR48/BMI1/AXIN1/PEF1/UBE2I/COMMD1/TOLLIP/UBE2L3/UBE2S/PIN1/HSPBP1/STUB1	27
BP	GO:1901673	regulation of mitotic spindle assembly	8/1894	20/18670	0.000454337	0.016724338	0.015063282	STAG1/STAG2/CEP97/TPR/SMC3/VPS4B/CHMP4B/CHMP2A	8
BP	GO:0000910	cytokinesis	32/1894	171/18670	0.000472632	0.017284836	0.015568111	ROCK2/ROCK1/BIRC6/SETD2/PRPF40A/ACTR2/RASA1/SON/APC/SPAST/CUL3/BRCA2/USP8/PKN2/PIK3C3/CDC14A/KIF20B/CSPP1/VPS4B/CKAP2/CFL1/PDXP/UNC119/JTB/CHMP4B/CETN2/ALKBH4/CHMP6/CHMP2A/ARF1/GIPC1/PIN1	32
BP	GO:0030177	positive regulation of Wnt signaling pathway	33/1894	179/18670	0.000513374	0.018653701	0.016801022	USP34/TNKS2/USP47/CSNK1G3/SMURF2/RECK/DIXDC1/MACF1/PSMD5/DDX3X/USP8/SPIN1/TBL1XR1/YAP1/LGR4/XIAP/UBR5/CDC73/PSME4/AXIN1/RNF220/FZD9/PSMF1/PSMD9/PSMC4/PSMD3/PSMD8/PSMD4/PSMB4/PSMB3/DAPK3/PIN1/ATP6V0C	33
BP	GO:1905037	autophagosome organization	21/1894	96/18670	0.000533584	0.019263753	0.017350483	PIKFYVE/RB1CC1/FEZ2/ATG2B/RAB3GAP2/RAB3GAP1/C9orf72/UBXN2B/PIK3C3/RAB33B/ATG5/IFT88/NSFL1C/GABARAP/ATP13A2/WDR45/NPRL2/NPRL3/GBA/CHMP4B/ULK3	21
BP	GO:0000288	nuclear-transcribed mRNA catabolic process, deadenylation-dependent decay	18/1894	77/18670	0.000565421	0.020269696	0.018256517	DIS3/TTC37/DCP1A/DHX36/CNOT8/DCP2/PAN3/DDX6/TNRC6A/CNOT1/CNOT6L/CNOT6/CNOT2/EXOSC1/EXOSC5/LSM2/EXOSC4/LSM4	18
BP	GO:0090148	membrane fission	33/1894	180/18670	0.000568646	0.020269696	0.018256517	ROCK2/ROCK1/BIRC6/SETD2/PRPF40A/ACTR2/RASA1/SON/APC/SPAST/CUL3/BRCA2/USP8/PKN2/PIK3C3/CDC14A/KIF20B/CSPP1/VPS4B/CKAP2/SLC25A46/CFL1/PDXP/UNC119/JTB/CHMP4B/CETN2/ALKBH4/CHMP6/CHMP2A/ARF1/GIPC1/PIN1	33
BP	GO:0042795	snRNA transcription by RNA polymerase II	17/1894	71/18670	0.000593738	0.021031014	0.018942221	ZNF143/GTF2A1/CCNT1/CCNT2/INTS2/SP1/PHAX/INTS6/SNAPC3/SRRT/SNAPC2/POLR2F/TAF6/POLR2I/POLR2L/POLR2E/POLR2J	17
BP	GO:0006903	vesicle targeting	68/1894	453/18670	0.000639981	0.022364683	0.02014343	CEP120/RFX3/PCM1/TTC21B/ACTR2/PIBF1/TBC1D23/TRIP11/NEDD1/TTBK2/CUL3/SEC24A/KIAA0586/POC1B/BBS10/CEP290/CEP97/MCFD2/EXOC5/ARL13B/KIF27/SEC24B/CEP135/DYNC1I2/NEK1/AKAP9/PAFAH1B1/AHI1/CDKL5/CCDC88A/CEP57/CEP192/LMAN1/CDC14A/ALMS1/IFT80/TTC30B/CLASP2/SEC23A/USO1/ATG5/IFT88/CYLD/WDR35/CENPJ/WDR11/FUZ/PEF1/SEC13/RILP/ACTR1A/RILPL1/PTPN23/TTLL1/TMEM138/TRAPPC3/RABEP2/TRAPPC6A/WDR34/TUBG1/CETN2/NAPA/TRAP…	68
BP	GO:2001252	positive regulation of chromosome organization	32/1894	174/18670	0.000646386	0.022364683	0.02014343	RIF1/ATRX/MPHOSPH8/TNKS2/NIPBL/SMC5/RB1/SIRT1/ATF7IP/RAD21/DHX36/CUL3/LIG4/SMAD4/NEK7/RAD50/MIER1/TPR/CTR9/NBN/TET1/ATM/TERF1/MAP3K4/ATR/RPS6KA4/PNKP/PAF1/WBP2/SIRT6/RUVBL2/ANAPC11	32
BP	GO:0048199	vesicle targeting, to, from or within Golgi	66/1894	437/18670	0.000647116	0.022364683	0.02014343	CEP120/RFX3/PCM1/TTC21B/ACTR2/PIBF1/TRIP11/NEDD1/TTBK2/CUL3/SEC24A/KIAA0586/POC1B/BBS10/CEP290/CEP97/MCFD2/EXOC5/ARL13B/KIF27/SEC24B/CEP135/DYNC1I2/NEK1/AKAP9/PAFAH1B1/AHI1/CDKL5/CCDC88A/CEP57/CEP192/LMAN1/CDC14A/ALMS1/IFT80/TTC30B/SEC23A/USO1/ATG5/IFT88/CYLD/WDR35/CENPJ/WDR11/FUZ/PEF1/SEC13/RILP/ACTR1A/RILPL1/PTPN23/TTLL1/TMEM138/TRAPPC3/RABEP2/TRAPPC6A/WDR34/TUBG1/CETN2/NAPA/TRAPPC1/SSNA1/TRAPP…	66
BP	GO:0046822	regulation of nucleocytoplasmic transport	22/1894	104/18670	0.000647273	0.022364683	0.02014343	PPP1R12A/RBM26/SETD2/CTDSPL2/RBM27/PTPN11/IPO5/TPR/NEDD4/NF1/BARD1/UBR5/NUP54/UHMK1/XPO1/CPSF6/XPO4/PIK3R2/RANGAP1/DMAP1/CDK5/EMD	22
BP	GO:0033962	cytoplasmic mRNA processing body assembly	8/1894	21/18670	0.000669026	0.022975329	0.020693426	PAN3/DDX6/LSM14A/CNOT1/CNOT6L/CNOT6/CNOT2/LSM4	8
BP	GO:0000819	sister chromatid segregation	34/1894	189/18670	0.000673411	0.022985767	0.020702828	PDS5B/LATS1/ATRX/NIPBL/SMC5/RB1/STAG1/PIBF1/TOP2B/APC/RAD21/CUL3/STAG2/SMC2/TPR/SMC3/SMC4/VPS4B/PDS5A/ATM/CTCF/INO80/KLHL22/KIF22/NCAPH2/LCMT1/TUBG1/CHMP4B/CHMP6/MAD2L2/CHMP2A/ANAPC11/MAD1L1/NAA10	34
BP	GO:0071897	DNA biosynthetic process	65/1894	430/18670	0.000691657	0.023438079	0.021110217	ATRX/MPHOSPH8/TNKS2/REV1/TOP1/SIRT1/XRN1/TOP2B/POLK/ZBTB1/ATF1/STAG2/USP37/LIG4/DCP2/HELB/NEK7/RAD50/RECQL/WRN/BRCA2/BAZ1A/MCM9/ZRANB3/SMC3/ETAA1/BARD1/CCDC88A/RBBP6/ZBTB38/REV3L/NBN/PARP4/RBMS1/ATAD5/FANCM/PURA/PDS5A/ATM/TERF1/INO80/TTF1/MAP3K4/ATR/RRM2B/PHB/RFC2/TK1/NT5M/LIG1/PNKP/UBA52/PPIA/E4F1/LRWD1/TELO2/TREX1/CDC34/MAD2L2/NHP2/POLE4/CINP/S100A11/RNASEH2A/POLD2	65
BP	GO:2001251	negative regulation of chromosome organization	28/1894	146/18670	0.000694986	0.023438079	0.021110217	ATRX/KDM5A/TNKS2/ATAD2B/TRIP12/SIRT1/XRN1/APC/RAD21/DCP2/RAD50/TPR/ERCC4/ZNF451/UBR5/NBN/ASF1A/TET1/ATG5/ATM/TERF1/KDM3A/KLHL22/NOC2L/LCMT1/MAD2L2/MAD1L1/NAA10	28
BP	GO:0006338	chromatin remodeling	32/1894	175/18670	0.000715663	0.023991736	0.021608885	ATRX/KDM5A/RB1/SMCHD1/BAZ2B/TOP1/RSF1/SMARCAD1/BPTF/SPTY2D1/ZBTB1/SMARCA5/MYSM1/BAZ1A/TPR/CHD1/KDM6A/SMARCA2/SATB1/INO80/PSME4/ACTB/MBD3/VPS72/DMAP1/INO80B/CENPM/TAF6L/SIRT6/RUVBL2/INO80E/ZNHIT1	32
BP	GO:0006513	protein monoubiquitination	16/1894	66/18670	0.000736145	0.02448124	0.022049771	BIRC2/CUL3/TOPORS/UBE2W/RNF168/CTR9/CDC73/FANCM/CBL/WDR48/BMI1/KLHL22/PEF1/RNF126/MGRN1/PAF1	16
BP	GO:0042059	negative regulation of epidermal growth factor receptor signaling pathway	13/1894	48/18670	0.000743305	0.02448124	0.022049771	SOCS5/SNX6/STAM2/ITGA1/SOCS4/SPRY2/CBL/ERRFI1/ZGPAT/RNF126/CHMP6/EPN1/HGS	13
BP	GO:0061647	histone H3-K9 modification	13/1894	48/18670	0.000743305	0.02448124	0.022049771	RIF1/ARID4A/ATRX/ARID4B/SIRT1/SMAD4/SETD7/ASH1L/ZNF451/KDM3A/CRTC2/SIRT6/SUV39H1	13
BP	GO:0090263	positive regulation of canonical Wnt signaling pathway	28/1894	147/18670	0.000777054	0.025334394	0.02281819	USP34/TNKS2/USP47/CSNK1G3/SMURF2/RECK/PSMD5/DDX3X/USP8/TBL1XR1/YAP1/LGR4/XIAP/UBR5/PSME4/AXIN1/RNF220/FZD9/PSMF1/PSMD9/PSMC4/PSMD3/PSMD8/PSMD4/PSMB4/PSMB3/DAPK3/PIN1	28
BP	GO:0032392	DNA geometric change	24/1894	119/18670	0.000778205	0.025334394	0.02281819	CHD9/SETX/ATRX/SMARCAD1/DHX36/CHD2/HELB/RAD50/RECQL/WRN/GTF2H3/DDX3X/MCM9/CHD1/ZRANB3/ASCC3/NBN/PURA/INO80/RFC2/UBA52/CETN2/TREX1/RUVBL2	24
BP	GO:0006283	transcription-coupled nucleotide-excision repair	17/1894	73/18670	0.000833459	0.02697724	0.024297869	POLK/GTF2H3/ERCC5/ERCC4/COPS2/RFC2/XAB2/LIG1/COPS6/UBA52/POLR2F/POLD2/GPS1/POLR2I/POLR2L/POLR2E/POLR2J	17
BP	GO:0001522	pseudouridine synthesis	7/1894	17/18670	0.000848916	0.027320528	0.024607062	PUS7L/PUS1/RPUSD2/RPUSD3/NHP2/PUSL1/RPUSD1	7
BP	GO:0061013	regulation of mRNA catabolic process	35/1894	199/18670	0.000863196	0.027607335	0.024865383	ROCK2/ROCK1/XRN1/DIS3/PUM2/DCP1A/DHX36/CNOT8/DCP2/PSMD5/PUM1/TNRC6A/METTL14/CNOT1/CNOT6L/XPO1/YTHDF3/PSME4/PSMF1/EXOSC1/PSMD9/PSMC4/PSMD3/EXOSC5/E2F1/PSMD8/UBA52/PSMD4/RBM10/AKT1/PSMB4/PSMB3/EXOSC4/TBRG4/HSPB1	35
BP	GO:0009416	response to light stimulus	50/1894	314/18670	0.000873315	0.027607335	0.024865383	CREB1/FBXL3/USP47/REV1/RBL2/SIRT1/POLK/DHX36/ZBTB1/MAPK8/PRKAA1/PIAS1/WRN/BRCA2/CLOCK/EYS/ERCC5/NEDD4/NF1/USP1/KRAS/ZRANB3/ERCC4/ITGB1/METAP2/YY1/IMPACT/HIF1A/GNAQ/USP28/TAF1/INO80/PPP1CB/MAP3K4/ATR/B4GALT2/PPP1CA/CTNS/UNC119/NR2F6/NOC2L/AKT1/GPX1/TREX1/REEP6/RUVBL2/TMEM161A/TP53I13/DYNLRB1/CDK5	50
BP	GO:0043488	regulation of mRNA stability	32/1894	177/18670	0.000874025	0.027607335	0.024865383	ROCK2/ROCK1/XRN1/DIS3/PUM2/DCP1A/DHX36/DCP2/PSMD5/PUM1/METTL14/CNOT6L/XPO1/YTHDF3/PSME4/PSMF1/EXOSC1/PSMD9/PSMC4/PSMD3/EXOSC5/E2F1/PSMD8/UBA52/PSMD4/RBM10/AKT1/PSMB4/PSMB3/EXOSC4/TBRG4/HSPB1	32
BP	GO:0051298	centrosome duplication	16/1894	67/18670	0.000877435	0.027607335	0.024865383	ROCK2/CEP120/BRCA2/CEP135/KIAA0753/CEP192/ALMS1/VPS4B/USP33/XPO1/CENPJ/FBXW5/CHMP4B/CETN2/CHMP2A/SAC3D1	16
BP	GO:0044380	protein localization to cytoskeleton	14/1894	55/18670	0.000926384	0.028985517	0.026106685	PCM1/PIBF1/APC/HOOK3/NEDD1/TTBK2/MCPH1/GOLGB1/KIAA0753/UBXN2B/CEP192/KIF20B/BICD1/NSFL1C	14
BP	GO:0031647	regulation of protein stability	46/1894	284/18670	0.000957167	0.029476392	0.026548806	CREB1/USP34/FBXL3/USP47/COG3/SIRT1/ATF7IP/TRIM44/VHL/CMTM6/NAA16/CUL3/MORC3/USP8/KRAS/CDKN2AIP/ASPH/USP3/STXBP4/CDC73/MTMR9/USP33/GNAQ/USP28/TAF1/USP25/GRN/PHB/CD81/TNIP2/FKBPL/DPM2/CDC37/NCLN/DNLZ/GET4/TELO2/TREX1/SIRT6/CTSA/GIPC1/ISOC2/RAD23A/PIN1/STUB1/DPM3	46
BP	GO:0090169	regulation of spindle assembly	9/1894	27/18670	0.000958157	0.029476392	0.026548806	STAG1/STAG2/SENP6/CEP97/TPR/SMC3/VPS4B/CHMP4B/CHMP2A	9
BP	GO:1902175	regulation of oxidative stress-induced intrinsic apoptotic signaling pathway	9/1894	27/18670	0.000958157	0.029476392	0.026548806	SIRT1/NFE2L2/MCL1/HIF1A/TRAP1/SOD1/AKT1/GPX1/HSPB1	9
BP	GO:0022406	membrane docking	32/1894	178/18670	0.000964134	0.029476392	0.026548806	ROCK1/PCM1/NEDD1/TTBK2/CEP290/CEP97/EXOC5/CEP135/DYNC1I2/AKAP9/PAFAH1B1/AHI1/PDZD8/CEP57/CEP192/ALMS1/RAB8B/USO1/CENPJ/VPS18/ACTR1A/PPFIA3/STX10/VPS33B/TUBG1/RAB3A/CETN2/PEX16/MOSPD3/PSEN2/SSNA1/HAUS7	32
BP	GO:0030111	regulation of Wnt signaling pathway	56/1894	363/18670	0.000968241	0.029476392	0.026548806	USP34/LATS1/TNKS2/USP47/CSNK1G3/SMURF2/APC/FOXO1/SCYL2/CUL3/RECK/DIXDC1/MACF1/PSMD5/DDX3X/USP8/SPIN1/CDK14/TBL1XR1/YAP1/RBMS3/CSNK1A1/LRP6/LGR4/XIAP/HMGXB4/UBR5/CDC73/IFT80/GNAQ/CYLD/PSME4/TLE4/AXIN1/MESP1/RNF220/FUZ/FZD9/PSMF1/SOX10/PSMD9/PPP1CA/PSMC4/PSMD3/KREMEN2/PSMD8/ZNF703/PSMD4/PSMB4/MAD2L2/PSMB3/RUVBL2/DAPK3/PIN1/ATP6V0C/EMD	56
BP	GO:1901990	regulation of mitotic cell cycle phase transition	66/1894	444/18670	0.000988062	0.029603157	0.026662981	USP47/RB1/RBL2/TAOK1/ADAM17/PCM1/APC/RAD21/NEDD1/TMOD3/CUL3/CDK6/CNOT8/RDX/CEP290/PSMD5/CEP135/DDX3X/DYNC1I2/TPR/AKAP9/PAFAH1B1/CEP57/CEP192/CDC14A/ALMS1/NBN/CDC73/ATAD5/VPS4B/ATM/CNOT1/CNOT6L/CNOT6/INO80/PSME4/TAOK3/CNOT2/CENPJ/PLCB1/KLHL22/PSMF1/ACTR1A/PSMD9/SIRT2/PSMC4/PSMD3/E2F1/MEPCE/PSMD8/PSMD4/CDK2AP2/AKT1/MIIP/LCMT1/PSMB4/TUBG1/CETN2/MAD2L2/PSMB3/SSNA1/LSM10/TPRA1/HAUS7/ANAPC11/MAD1L1	66
BP	GO:0000054	ribosomal subunit export from nucleus	6/1894	13/18670	0.000988174	0.029603157	0.026662981	NMD3/XPO1/ABCE1/RPS15/EIF6/ZNF593	6
BP	GO:0033750	ribosome localization	6/1894	13/18670	0.000988174	0.029603157	0.026662981	NMD3/XPO1/ABCE1/RPS15/EIF6/ZNF593	6
BP	GO:0046825	regulation of protein export from nucleus	11/1894	38/18670	0.001025795	0.030567601	0.027531637	SETD2/CTDSPL2/PTPN11/TPR/BARD1/UHMK1/XPO1/XPO4/RANGAP1/CDK5/EMD	11
BP	GO:0006611	protein export from nucleus	32/1894	179/18670	0.001062259	0.031315621	0.028205364	RANBP2/SETD2/CTDSPL2/NUP160/SMG1/CDC40/PTPN11/NMD3/FYTTD1/UPF2/TPR/SLU7/THOC2/BARD1/AGFG1/NUP54/YTHDC1/UHMK1/XPO1/ABCE1/XPO4/EIF5A/SEC13/CCHCR1/RANGAP1/CPSF4/RPS15/THOC6/EIF6/CDK5/ZNF593/EMD	32
BP	GO:0010821	regulation of mitochondrion organization	32/1894	179/18670	0.001062259	0.031315621	0.028205364	VPS13C/BAG4/LEPROT/MAPK8/PRKAA1/RHOT1/LMAN1/HIF1A/GOLPH3/DDHD1/FNIP1/WDR35/PPP3R1/SQSTM1/FZD9/VAT1/ATP13A2/FIS1/E2F1/BBC3/BAD/CDC37/AKT1/UBE2L3/GBA/GPX1/CHCHD10/UBL5/HAX1/PRELID1/ZNF205/TSPO	32
BP	GO:0032436	positive regulation of proteasomal ubiquitin-dependent protein catabolic process	18/1894	81/18670	0.001067578	0.031315621	0.028205364	SOCS5/NFE2L2/PIAS1/SOCS4/CSNK1A1/ANKIB1/RNF217/TAF1/SIRT2/DDRGK1/DDA1/AKT1/GBA/SGTA/RAD23A/HSPBP1/STUB1/BCAP31	18
BP	GO:0043547	positive regulation of GTPase activity	61/1894	405/18670	0.001087103	0.031723141	0.028572409	RANBP2/RGPD3/RGPD4/RAPGEF6/RASA2/MYO9A/LIMS1/RASA1/SOS1/DOCK4/RGPD1/ARFGEF1/ACAP2/ARHGAP5/RAB11FIP2/ARHGEF12/RABGAP1/GAPVD1/SNX13/DENND1B/MAP4K4/ARHGAP12/RAB3GAP2/NF1/RAB3GAP1/RGPD6/EVI5/RIN2/CDKL5/RGPD5/ITGB1/RABEP1/TBC1D15/DOCK11/AGFG1/CRK/ARHGAP18/EIF5/ERRFI1/SEC23A/ARHGAP42/STARD13/GNAQ/ZC3H15/RP2/NRP1/PLCB1/TBC1D25/TBCD/RANGAP1/TBC1D10B/ARHGAP8/NPRL2/NPRL3/RABEP2/ARFGAP1/AGAP3/RTN4R/ARHGDIA/…	61
BP	GO:2001242	regulation of intrinsic apoptotic signaling pathway	30/1894	165/18670	0.001133961	0.03281529	0.029556086	BCLAF1/USP47/SKIL/SIRT1/SERINC3/NFE2L2/DDX3X/MCL1/ATAD5/HIF1A/SGMS1/NCK1/CYLD/RRM2B/TRAP1/FIS1/SOD1/STYXL1/BBC3/NOC2L/BAD/AKT1/GPX1/BCL2L12/NDUFS3/TMEM161A/MIF/HSPB1/NDUFA13/BCAP31	30
BP	GO:0009060	aerobic respiration	19/1894	88/18670	0.001136183	0.03281529	0.029556086	IREB2/SUCLA2/HIF1A/IDE/SURF1/BLOC1S1/MDH2/COX4I1/ACO2/COX5A/NDUFS8/UQCRC1/COX8A/COX5B/UQCR10/COX6B1/COX6A1/NDUFS7/IDH3G	19
BP	GO:2000060	positive regulation of ubiquitin-dependent protein catabolic process	20/1894	95/18670	0.001188331	0.034016011	0.030637552	SOCS5/NFE2L2/PIAS1/SOCS4/CSNK1A1/ANKIB1/RNF217/TAF1/AXIN1/SIRT2/DDRGK1/DDA1/AKT1/GBA/SGTA/RAD23A/CCDC22/HSPBP1/STUB1/BCAP31	20
BP	GO:1901987	regulation of cell cycle phase transition	70/1894	480/18670	0.001190482	0.034016011	0.030637552	USP47/RB1/RBL2/TAOK1/ADAM17/PCM1/APC/RAD21/NEDD1/TMOD3/CUL3/CDK6/CNOT8/RDX/CEP290/PSMD5/CEP135/DDX3X/DYNC1I2/TPR/AKAP9/PAFAH1B1/CEP57/CEP192/CDC14A/ALMS1/NBN/STXBP4/CDC73/ATAD5/VPS4B/ATM/CNOT1/CNOT6L/CNOT6/TAF1/INO80/PSME4/TAOK3/CNOT2/CENPJ/PLCB1/KLHL22/PSMF1/ACTR1A/PSMD9/SIRT2/PSMC4/PSMD3/DDRGK1/E2F1/MEPCE/PSMD8/PAF1/PSMD4/CDK2AP2/AKT1/MIIP/LCMT1/PSMB4/TUBG1/CETN2/MAD2L2/PSMB3/SSNA1/LSM10/TPRA1/…	70
BP	GO:0000070	mitotic sister chromatid segregation	28/1894	151/18670	0.001195875	0.034016011	0.030637552	PDS5B/ATRX/NIPBL/SMC5/RB1/PIBF1/APC/RAD21/CUL3/SMC2/TPR/SMC4/VPS4B/PDS5A/ATM/INO80/KLHL22/KIF22/NCAPH2/LCMT1/TUBG1/CHMP4B/CHMP6/MAD2L2/CHMP2A/ANAPC11/MAD1L1/NAA10	28
BP	GO:0009755	hormone-mediated signaling pathway	39/1894	233/18670	0.001207677	0.034179085	0.030784429	LATS1/RB1/NCOA3/SIRT1/NR3C1/APPL1/STRN3/PTPN11/UFM1/NR1D2/NR2C2/MED1/NCOR1/PIAS1/NRIP1/CLOCK/NCOA1/NEDD4/UBE3A/YAP1/JAK2/LGR4/UBR5/NCOA4/DDX17/RNF6/CNOT1/APPL2/CNOT2/DDX5/KDM3A/AXIN1/PHB/DDX54/DDRGK1/CSNK2B/NR2F6/WBP2/NR1H2	39
BP	GO:0034644	cellular response to UV	18/1894	82/18670	0.001240444	0.034803909	0.031347196	USP47/RBL2/SIRT1/POLK/DHX36/ZBTB1/NEDD4/ERCC4/YY1/IMPACT/USP28/TAF1/INO80/ATR/NOC2L/TREX1/RUVBL2/TMEM161A	18
BP	GO:0015931	nucleobase-containing compound transport	40/1894	241/18670	0.001242114	0.034803909	0.031347196	RANBP2/RBM26/SETD2/QKI/RBM27/NUP160/SMG1/CDC40/NMD3/FYTTD1/UPF2/TPR/SLU7/THOC2/SLC25A24/PHAX/SLC35A3/AGFG1/SLC35A5/NUP54/YTHDC1/PURA/XPO1/CPSF6/ABCE1/SLC35C2/EIF5A/SLC35A2/SEC13/SLC35A4/SLC25A19/ZC3H3/SLC25A23/CPSF4/RPS15/CETN2/THOC6/EIF6/ABCD1/ZNF593	40
BP	GO:0008033	tRNA processing	25/1894	130/18670	0.001255893	0.035015796	0.031538038	ALKBH8/THUMPD1/FAM98B/TRDMT1/TRMT11/ADAT1/DUS3L/QTRT1/PUS1/TRMT1/ADAT3/RPP25/CPSF4/FTSJ1/METTL1/PTCD1/TSEN54/TSEN34/PUSL1/TRMT61A/POP7/DUS1L/RPP21/HSD17B10/LAGE3	25
BP	GO:0090501	RNA phosphodiester bond hydrolysis	32/1894	181/18670	0.001284934	0.035159609	0.031667568	MPHOSPH8/NUDT21/XRN1/DIS3/TOP2B/DICER1/CNOT8/DCP2/PAN3/UTP23/XRN2/CNOT1/CNOT6L/CNOT6/CPSF6/ABCE1/CNOT2/EXOSC1/RPP25/EXOSC5/CPSF4/TSEN54/NHP2/TSEN34/EXOSC4/ENDOG/RNASEH2A/POLR2I/RNASEK/POP7/ERI3/RPP21	32
BP	GO:0006515	protein quality control for misfolded or incompletely synthesized proteins	9/1894	28/18670	0.001286198	0.035159609	0.031667568	CUL3/UBE2W/FBXL17/UGGT2/RNF126/LONP1/SDF2L1/CLPP/STUB1	9
BP	GO:0010389	regulation of G2/M transition of mitotic cell cycle	34/1894	196/18670	0.001296526	0.035159609	0.031667568	USP47/TAOK1/PCM1/RAD21/NEDD1/CEP290/PSMD5/CEP135/DYNC1I2/AKAP9/PAFAH1B1/CEP57/CEP192/ALMS1/NBN/VPS4B/ATM/PSME4/TAOK3/CENPJ/PSMF1/ACTR1A/PSMD9/PSMC4/PSMD3/PSMD8/PSMD4/MIIP/PSMB4/TUBG1/CETN2/PSMB3/SSNA1/HAUS7	34
BP	GO:0051236	establishment of RNA localization	34/1894	196/18670	0.001296526	0.035159609	0.031667568	RANBP2/RBM26/SETD2/QKI/RBM27/NUP160/SMG1/CDC40/NMD3/FYTTD1/UPF2/TPR/SLU7/THOC2/PHAX/AGFG1/NUP54/YTHDC1/PURA/ATM/XPO1/CPSF6/ABCE1/TERF1/ATR/EIF5A/SEC13/ZC3H3/CPSF4/RPS15/CETN2/THOC6/EIF6/ZNF593	34
BP	GO:0000186	activation of MAPKK activity	15/1894	63/18670	0.001298508	0.035159609	0.031667568	TAOK1/MAP3K2/KIDINS220/MAP4K5/FRS2/MAP3K1/MAP3K7/JAK2/ADAM9/CRK/MAP3K4/TAOK3/MAP3K11/MAP3K10/MAP3K6	15
BP	GO:0006893	Golgi to plasma membrane transport	15/1894	63/18670	0.001298508	0.035159609	0.031667568	GOPC/GOLGA4/MACF1/EXOC5/PREPL/TRIM23/RABEP1/CNST/GOLPH3/LYPLA1/COMMD1/GGA1/ARF1/CCDC22/ARF5	15
BP	GO:0006497	protein lipidation	19/1894	89/18670	0.001309729	0.03529374	0.031788377	ZDHHC20/ZDHHC21/ZDHHC17/PGAP1/RAB3GAP2/RAB3GAP1/PPM1B/PIK3C3/ATG5/PIGU/PIGQ/WDR45/DPM2/GOLGA7B/ZDHHC12/GBA/ZDHHC16/ZDHHC24/DPM3	19
BP	GO:0072666	establishment of protein localization to vacuole	13/1894	51/18670	0.001375688	0.036894632	0.033230269	GCC2/VPS13C/VPS36/SNX16/NEDD4/VPS13A/NCOA4/AP3B1/VPS28/SNF8/NAGPA/MON1A/HGS	13
BP	GO:0007098	centrosome cycle	24/1894	124/18670	0.00141839	0.037856069	0.034096217	ROCK2/PPP1R12A/CEP120/PCM1/BRCA2/MCPH1/CEP135/KIAA0753/UBXN2B/CEP192/ALMS1/VPS4B/USP33/XPO1/CENPJ/NSFL1C/FBXW5/CHMP4B/CETN2/CHMP2A/SAC3D1/ARL2/UXT/HAUS7	24
BP	GO:0007059	chromosome segregation	50/1894	321/18670	0.00142498	0.037856069	0.034096217	PDS5B/LATS1/ATRX/NIPBL/SMC5/RB1/STAG1/TOP1/ACTR2/SMARCAD1/PIBF1/TOP2B/NR3C1/PUM2/APC/RAD21/CUL3/STAG2/SMC2/TLK1/DDX3X/TPR/RIOK3/SMC3/SMC4/ERCC4/PUM1/FANCM/VPS4B/PDS5A/ATM/TERF1/CTCF/INO80/KLHL22/KIF22/UBE2I/SIRT2/ARL8A/NCAPH2/LCMT1/TUBG1/CHMP4B/PMF1/CHMP6/MAD2L2/CHMP2A/ANAPC11/MAD1L1/NAA10	50
BP	GO:0090068	positive regulation of cell cycle process	47/1894	298/18670	0.001500204	0.039653929	0.035715513	ROCK2/ATRX/NIPBL/SMC5/CEP120/PHIP/RB1/RBL2/ADAM17/RAD21/SPAST/TMOD3/CUL3/CNOT8/RDX/MED1/DDX3X/TPR/UBXN2B/PKN2/CDC14A/KIF20B/STXBP4/CDC73/CSPP1/ATAD5/VPS4B/ATM/CNOT1/CNOT6L/CNOT6/INO80/CNOT2/CENPJ/CRLF3/PLCB1/NSFL1C/SIRT2/DDRGK1/E2F1/MEPCE/MED25/PAF1/AKT1/GIPC1/LSM10/ANAPC11	47
BP	GO:0044743	protein transmembrane import into intracellular organelle	10/1894	34/18670	0.001506737	0.039653929	0.035715513	PEX13/DNLZ/TIMM50/TIMM44/PEX14/PEX16/TOMM40/PEX10/TIMM17B/ROMO1	10
BP	GO:0046782	regulation of viral transcription	15/1894	64/18670	0.001539641	0.040331438	0.036325732	REST/RSF1/CCNT1/CHD1/SP1/ZNF639/TRIM13/CTDP1/TRIM11/TARBP2/POLR2F/POLR2I/POLR2L/POLR2E/POLR2J	15
BP	GO:0043487	regulation of RNA stability	32/1894	183/18670	0.001547133	0.040340053	0.036333492	ROCK2/ROCK1/XRN1/DIS3/PUM2/DCP1A/DHX36/DCP2/PSMD5/PUM1/METTL14/CNOT6L/XPO1/YTHDF3/PSME4/PSMF1/EXOSC1/PSMD9/PSMC4/PSMD3/EXOSC5/E2F1/PSMD8/UBA52/PSMD4/RBM10/AKT1/PSMB4/PSMB3/EXOSC4/TBRG4/HSPB1	32
BP	GO:0016575	histone deacetylation	17/1894	77/18670	0.001566181	0.040648542	0.036611342	REST/KDM5A/NIPBL/SIRT1/SMARCAD1/MAPK8/MIER1/TBL1XR1/BRMS1L/CAMK2D/ELK4/PHB/SIRT2/SIRT7/BRMS1/SIRT6/ZNHIT1	17
BP	GO:0006684	sphingomyelin metabolic process	6/1894	14/18670	0.001581502	0.040671308	0.036631847	SAMD8/SPTLC1/SGMS1/SMPD2/PEMT/CLN3	6
BP	GO:0071428	rRNA-containing ribonucleoprotein complex export from nucleus	6/1894	14/18670	0.001581502	0.040671308	0.036631847	NMD3/XPO1/ABCE1/RPS15/EIF6/ZNF593	6
BP	GO:0031929	TOR signaling	24/1894	125/18670	0.001590098	0.040706501	0.036663545	UBR1/PIK3CA/SIRT1/PRKAA1/RPS6KB1/SESN3/RICTOR/C9orf72/CCDC88A/UBR2/HIF1A/GOLPH3/ATM/FNIP1/KLHL22/PRR5/SEC13/NPRL2/NPRL3/EIF4EBP1/AKT1/GBA/TELO2/MLST8	24
BP	GO:0007039	protein catabolic process in the vacuole	11/1894	40/18670	0.001630362	0.041548399	0.037421826	VPS36/NEDD4/VPS4B/VPS28/CD81/RNF126/ATP13A2/PTPN23/SNF8/GBA/CHMP4B	11
BP	GO:0006368	transcription elongation from RNA polymerase II promoter	18/1894	84/18670	0.001658194	0.04206733	0.037889216	SETD2/CCNT1/CCNT2/AFF4/GTF2H3/RNF168/CTR9/CDC73/CTDP1/SOX10/PAF1/POLR2F/ADRM1/POLR2I/ELOF1/POLR2L/POLR2E/POLR2J	18
BP	GO:0140056	organelle localization by membrane tethering	30/1894	169/18670	0.001675695	0.042320697	0.038117419	PCM1/NEDD1/TTBK2/CEP290/CEP97/EXOC5/CEP135/DYNC1I2/AKAP9/PAFAH1B1/AHI1/PDZD8/CEP57/CEP192/ALMS1/RAB8B/USO1/CENPJ/VPS18/ACTR1A/PPFIA3/STX10/VPS33B/TUBG1/RAB3A/CETN2/MOSPD3/PSEN2/SSNA1/HAUS7	30
BP	GO:0010603	regulation of cytoplasmic mRNA processing body assembly	5/1894	10/18670	0.001738787	0.042863654	0.03860645	PAN3/CNOT1/CNOT6L/CNOT6/CNOT2	5
BP	GO:0035520	monoubiquitinated protein deubiquitination	5/1894	10/18670	0.001738787	0.042863654	0.03860645	USP47/MYSM1/USP15/USP1/USP16	5
BP	GO:0035646	endosome to melanosome transport	5/1894	10/18670	0.001738787	0.042863654	0.03860645	AP1G1/RAB32/BLOC1S3/CD63/AP1M1	5
BP	GO:0043485	endosome to pigment granule transport	5/1894	10/18670	0.001738787	0.042863654	0.03860645	AP1G1/RAB32/BLOC1S3/CD63/AP1M1	5
BP	GO:0048757	pigment granule maturation	5/1894	10/18670	0.001738787	0.042863654	0.03860645	AP1G1/RAB32/BLOC1S3/CD63/AP1M1	5
BP	GO:1903829	positive regulation of cellular protein localization	50/1894	324/18670	0.001742858	0.042863654	0.03860645	ROCK2/NIPBL/CTDSPL2/PCM1/APC/LEPROT/PRKCI/KIF5B/RAB11FIP2/MAPK8/RDX/NMD3/PRKAA1/CEP290/IPO5/EPB41L2/TMEM30A/TPR/CCDC88A/ITGB1/KIF20B/UBR5/CD2AP/CNST/ZFAND1/BICD1/XPO4/CYLD/PPP3R1/DLG1/ITGB1BP1/MCRS1/SQSTM1/VPS28/CD81/CIB1/PIK3R2/DDRGK1/FIS1/B3GAT3/E2F1/BBC3/BAD/AKT1/UBE2L3/DMAP1/UBL5/CDK5/BCAP31/EMD	50
BP	GO:0072665	protein localization to vacuole	15/1894	65/18670	0.001817121	0.044271464	0.039874436	ROCK2/GCC2/VPS13C/VPS36/SNX16/NEDD4/VPS13A/NCOA4/AP3B1/VPS28/CD81/SNF8/NAGPA/MON1A/HGS	15
BP	GO:0034063	stress granule assembly	7/1894	19/18670	0.001833548	0.044271464	0.039874436	PUM2/PRKAA1/DDX3X/DDX6/C9orf72/BICD1/STYXL1	7
BP	GO:0035728	response to hepatocyte growth factor	7/1894	19/18670	0.001833548	0.044271464	0.039874436	CREB1/APPL1/MED1/CRK/APPL2/NRP1/SIRT2	7
BP	GO:1902176	negative regulation of oxidative stress-induced intrinsic apoptotic signaling pathway	7/1894	19/18670	0.001833548	0.044271464	0.039874436	SIRT1/NFE2L2/HIF1A/TRAP1/AKT1/GPX1/HSPB1	7
BP	GO:0030705	cytoskeleton-dependent intracellular transport	70/1894	488/18670	0.001839404	0.044271464	0.039874436	CEP120/RFX3/PCM1/TTC21B/ACTR2/PIBF1/HOOK3/TRIP11/SPAST/NEDD1/TTBK2/KIF5B/KIAA0586/POC1B/BBS10/CEP290/CEP97/EXOC5/ARL13B/KIF27/CEP135/LCA5/DYNC1I2/NEK1/RHOT1/AKAP9/PAFAH1B1/AHI1/CDKL5/CCDC88A/CEP57/CEP192/CDC14A/ALMS1/IFT80/TTC30B/HIF1A/PURA/ATG5/BICD1/IFT88/CYLD/WDR35/AP3B1/CENPJ/WDR11/FUZ/RILP/ACTR1A/BLOC1S1/RILPL1/TUBA1C/SOD1/PTPN23/TTLL1/ARL8A/TMEM138/MAP1S/RABEP2/WDR34/TUBG1/CETN2/BLOC1S3/PEX…	70
BP	GO:0034504	protein localization to nucleus	42/1894	262/18670	0.001898474	0.045498754	0.040979833	RANBP2/PIKFYVE/RGPD3/RGPD4/KPNA5/OSBPL8/RGPD1/RANBP6/APPL1/TOPORS/KPNA3/IPO8/NMD3/MED1/MORC3/WRN/IPO5/NOL8/TPR/IPO11/NF1/RGPD6/IPO7/BARD1/RGPD5/UBR5/CD2AP/NUP54/XPO1/APPL2/TOR1AIP1/MCRS1/PIK3R2/RANGAP1/PAF1/AKT1/DMAP1/CHCHD10/IPO13/ARL2/PIN1/CDK5	42
BP	GO:0030521	androgen receptor signaling pathway	14/1894	59/18670	0.001924741	0.045932812	0.04137078	RB1/NCOA3/SIRT1/NCOR1/PIAS1/NRIP1/NCOA1/UBE3A/NCOA4/DDX17/RNF6/DDX5/KDM3A/PHB	14
BP	GO:0000724	double-strand break repair via homologous recombination	25/1894	134/18670	0.001950412	0.046349031	0.04174566	RIF1/SETD2/NIPBL/SMC5/SMCHD1/ACTR2/PPP4R2/HELB/RAD50/RECQL/WRN/BRCA2/MCM9/RNF138/ERCC4/REV3L/NBN/YY1/ATM/WDR48/INO80/PPP4C/NSMCE1/MAD2L2/SIRT6	25
BP	GO:1902036	regulation of hematopoietic stem cell differentiation	16/1894	72/18670	0.001977779	0.046801904	0.042153554	TCF12/ITCH/N4BP2L2/CDK6/NFE2L2/PSMD5/YAP1/PSME4/PSMF1/PSMD9/PSMC4/PSMD3/PSMD8/PSMD4/PSMB4/PSMB3	16
BP	GO:0043620	regulation of DNA-templated transcription in response to stress	24/1894	127/18670	0.001987423	0.046833333	0.042181861	BCLAF1/BACH1/RBL2/VHL/NFE2L2/RPS6KA3/PSMD5/NEDD4/IMPACT/HIF1A/NCK1/TAF1/INO80/PSME4/PSMF1/PSMD9/SIRT2/PSMC4/PSMD3/PSMD8/UBA52/PSMD4/PSMB4/PSMB3	24
BP	GO:0010970	transport along microtubule	68/1894	473/18670	0.00200222	0.046985419	0.042318843	CEP120/RFX3/PCM1/TTC21B/ACTR2/PIBF1/TRIP11/SPAST/NEDD1/TTBK2/KIF5B/KIAA0586/POC1B/BBS10/CEP290/CEP97/EXOC5/ARL13B/KIF27/CEP135/LCA5/DYNC1I2/NEK1/RHOT1/AKAP9/PAFAH1B1/AHI1/CDKL5/CCDC88A/CEP57/CEP192/CDC14A/ALMS1/IFT80/TTC30B/HIF1A/PURA/ATG5/BICD1/IFT88/CYLD/WDR35/AP3B1/CENPJ/WDR11/FUZ/RILP/ACTR1A/BLOC1S1/RILPL1/SOD1/PTPN23/TTLL1/ARL8A/TMEM138/MAP1S/RABEP2/WDR34/TUBG1/CETN2/BLOC1S3/PEX14/CLN3/SSNA1…	68
BP	GO:0050434	positive regulation of viral transcription	11/1894	41/18670	0.002026934	0.047368023	0.042663447	RSF1/CCNT1/CHD1/SP1/ZNF639/CTDP1/POLR2F/POLR2I/POLR2L/POLR2E/POLR2J	11
BP	GO:0007032	endosome organization	17/1894	79/18670	0.002100532	0.048866575	0.044013162	HOOK3/VPS36/STAM2/USP8/PIK3C3/VPS4B/SQSTM1/VPS28/RILP/VPS18/PLEKHJ1/VPS33B/SNF8/CHMP4B/CHMP6/CHMP2A/HGS	17
BP	GO:0038127	ERBB signaling pathway	26/1894	142/18670	0.0021123	0.048866575	0.044013162	SOCS5/PIK3C2A/PIK3CA/ADAM17/CUL5/SOS1/PTPN11/SNX6/STAM2/ITGA1/SOCS4/PTPN12/SPRY2/FER/CBL/ERRFI1/CPNE3/ZGPAT/PTPN18/RNF126/CDC37/AKT1/CHMP6/EPN1/HGS/STUB1	26
BP	GO:0060070	canonical Wnt signaling pathway	51/1894	335/18670	0.002117089	0.048866575	0.044013162	USP34/LATS1/TNKS2/USP47/CSNK1G3/SMURF2/APC/FOXO1/SCYL2/CUL3/RECK/DIXDC1/PSMD5/DDX3X/USP8/CDK14/TBL1XR1/YAP1/RBMS3/CSNK1A1/LRP6/LGR4/XIAP/KDM6A/UBR5/GNAQ/CYLD/PSME4/TLE4/AXIN1/MESP1/RNF220/FUZ/FZD9/PSMF1/SOX10/PSMD9/PPP1CA/PSMC4/PSMD3/KREMEN2/PSMD8/ZNF703/PSMD4/PSMB4/MAD2L2/PSMB3/RUVBL2/DAPK3/PIN1/EMD	51
BP	GO:0048207	vesicle targeting, rough ER to cis-Golgi	15/1894	66/18670	0.002135055	0.04888061	0.044025804	CUL3/SEC24A/MCFD2/SEC24B/LMAN1/SEC23A/USO1/PEF1/SEC13/TRAPPC3/TRAPPC6A/NAPA/TRAPPC1/TRAPPC2L/TRAPPC5	15
BP	GO:0048208	COPII vesicle coating	15/1894	66/18670	0.002135055	0.04888061	0.044025804	CUL3/SEC24A/MCFD2/SEC24B/LMAN1/SEC23A/USO1/PEF1/SEC13/TRAPPC3/TRAPPC6A/NAPA/TRAPPC1/TRAPPC2L/TRAPPC5	15
BP	GO:0000725	recombinational repair	25/1894	135/18670	0.002168131	0.049436909	0.044526851	RIF1/SETD2/NIPBL/SMC5/SMCHD1/ACTR2/PPP4R2/HELB/RAD50/RECQL/WRN/BRCA2/MCM9/RNF138/ERCC4/REV3L/NBN/YY1/ATM/WDR48/INO80/PPP4C/NSMCE1/MAD2L2/SIRT6	25
BP	GO:0042058	regulation of epidermal growth factor receptor signaling pathway	18/1894	86/18670	0.002188889	0.049708973	0.044771893	SOCS5/ADAM17/SOS1/SNX6/STAM2/ITGA1/SOCS4/PTPN12/SPRY2/FER/CBL/ERRFI1/ZGPAT/RNF126/AKT1/CHMP6/EPN1/HGS	18
BP	GO:0036258	multivesicular body assembly	9/1894	30/18670	0.002211453	0.04992063	0.044962529	VPS36/STAM2/VPS4B/VPS28/SNF8/CHMP4B/CHMP6/CHMP2A/HGS	9
BP	GO:0071166	ribonucleoprotein complex localization	24/1894	128/18670	0.002215937	0.04992063	0.044962529	RANBP2/SETD2/NUP160/SMG1/CDC40/NMD3/FYTTD1/UPF2/TPR/SLU7/THOC2/AGFG1/NUP54/YTHDC1/XPO1/ABCE1/EIF5A/SEC13/CPSF4/PRPF31/RPS15/THOC6/EIF6/ZNF593	24
BP	GO:0000045	autophagosome assembly	19/1894	93/18670	0.002246877	0.050017442	0.045049725	PIKFYVE/RB1CC1/FEZ2/ATG2B/RAB3GAP2/RAB3GAP1/C9orf72/UBXN2B/PIK3C3/RAB33B/ATG5/IFT88/NSFL1C/GABARAP/WDR45/NPRL2/NPRL3/CHMP4B/ULK3	19
BP	GO:0006476	protein deacetylation	19/1894	93/18670	0.002246877	0.050017442	0.045049725	REST/KDM5A/NIPBL/SIRT1/SMARCAD1/MAPK8/PRKAA1/MIER1/SPRED1/TBL1XR1/BRMS1L/CAMK2D/ELK4/PHB/SIRT2/SIRT7/BRMS1/SIRT6/ZNHIT1	19
BP	GO:1901184	regulation of ERBB signaling pathway	19/1894	93/18670	0.002246877	0.050017442	0.045049725	SOCS5/ADAM17/SOS1/SNX6/STAM2/ITGA1/SOCS4/PTPN12/SPRY2/FER/CBL/ERRFI1/ZGPAT/PTPN18/RNF126/AKT1/CHMP6/EPN1/HGS	19
BP	GO:0061640	cytoskeleton-dependent cytokinesis	20/1894	100/18670	0.002278589	0.050523666	0.045505672	ROCK2/ROCK1/ACTR2/RASA1/SON/APC/SPAST/BRCA2/USP8/KIF20B/VPS4B/CKAP2/CFL1/UNC119/JTB/CHMP4B/ALKBH4/CHMP6/CHMP2A/ARF1	20
BP	GO:0097193	intrinsic apoptotic signaling pathway	45/1894	289/18670	0.002408326	0.053038516	0.047770748	BCLAF1/USP47/SKIL/SIRT1/CUL5/JMY/APAF1/SERINC3/CUL3/NFE2L2/DNAJC10/TOPORS/BRCA2/DDX3X/JAK2/HIPK1/NBN/MCL1/ATAD5/HIF1A/SGMS1/ATM/NCK1/USP28/CYLD/DDX5/RRM2B/TRAP1/FIS1/E2F1/SOD1/STYXL1/BBC3/NOC2L/BAD/AKT1/GPX1/BCL2L12/NDUFS3/TMEM161A/AIFM1/MIF/HSPB1/NDUFA13/BCAP31	45
BP	GO:0042159	lipoprotein catabolic process	6/1894	15/18670	0.002411052	0.053038516	0.047770748	ABHD13/ATM/LYPLA1/CTSD/ABHD12/LYPLA2	6
BP	GO:0048194	Golgi vesicle budding	17/1894	80/18670	0.002420259	0.053038516	0.047770748	PRKCI/CUL3/SEC24A/MCFD2/SEC24B/LMAN1/GOLPH3/SEC23A/USO1/PEF1/SEC13/TRAPPC3/TRAPPC6A/NAPA/TRAPPC1/TRAPPC2L/TRAPPC5	17
BP	GO:0032438	melanosome organization	8/1894	25/18670	0.002458899	0.053469176	0.048158634	AP1G1/AP3B1/BLOC1S1/TRAPPC6A/RAB32/BLOC1S3/GPR143/AP1M1	8
BP	GO:0032509	endosome transport via multivesicular body sorting pathway	8/1894	25/18670	0.002458899	0.053469176	0.048158634	LEPROT/VPS36/VPS4B/VPS28/RILP/SNF8/UBXN6/CHMP2A	8
BP	GO:0071985	multivesicular body sorting pathway	12/1894	48/18670	0.002482019	0.053764342	0.048424485	LEPROT/VPS36/NEDD4/VPS4B/VPS28/RILP/RNF126/PTPN23/SNF8/UBXN6/CHMP4B/CHMP2A	12
BP	GO:0044088	regulation of vacuole organization	11/1894	42/18670	0.002498418	0.053912218	0.048557674	PIKFYVE/FEZ2/RAB3GAP2/RAB3GAP1/C9orf72/IFT88/GRN/NPRL2/NPRL3/CHMP4B/TREX1	11
BP	GO:0042158	lipoprotein biosynthetic process	19/1894	94/18670	0.00255388	0.054898682	0.049446163	ZDHHC20/ZDHHC21/ZDHHC17/PGAP1/RAB3GAP2/RAB3GAP1/PPM1B/PIK3C3/ATG5/PIGU/PIGQ/WDR45/DPM2/GOLGA7B/ZDHHC12/GBA/ZDHHC16/ZDHHC24/DPM3	19
CC	GO:0098798	mitochondrial protein complex	82/1927	259/19717	8.55E-23	6.19E-20	4.60E-20	MTX3/DBT/CLPX/MFN1/MRPL36/POLRMT/NDUFA12/NDUFA6/NDUFB9/MRPL54/CYC1/MRPL20/MRPS15/MRPL21/MRPS2/COX4I1/NDUFB1/NDUFA8/NDUFC2/BCS1L/SAMM50/MRPS21/NDUFB8/TIMM10/MRPL40/NDUFV3/CHCHD10/TIMM50/BCKDK/NDUFA2/MRPL34/MRPL23/TIMM13/MRPL14/NDUFC1/NDUFS3/NDUFS5/NDUFV1/MRPL37/MRPL53/MRPL43/TOMM40/UQCRQ/MRPS26/MRPL4/MRPL27/CHCHD6/APOO/COX5A/NDUFA7/NDUFB2/MRPL28/NDUFS8/MPV17L2/MRPS11/NDUFB4/MRPL38/MRPL52/UQCRC1/MR…	82
CC	GO:0005743	mitochondrial inner membrane	112/1927	473/19717	2.88E-19	1.04E-16	7.74E-17	SLC25A24/CLPX/ABCB10/MRPL36/PHB/NDUFA12/SLC25A29/NDUFA6/NDUFB9/TMEM177/SURF1/MRPL54/CYC1/TRAP1/SLC25A19/COQ6/MRPL20/ERAL1/FDXR/SLC25A23/MRPS15/MRPL21/MRPS2/COQ10A/COX4I1/NDUFB1/NDUFA8/DNAJC30/COQ4/NDUFC2/BCS1L/MRPS21/NDUFB8/TIMM10/MRPL40/NDUFV3/SPNS1/ATAD3A/SLC25A11/CHCHD10/PPOX/TIMM50/NDUFA2/TIMM44/MPV17/TMEM11/MRPL34/MRPL23/TIMM13/GCAT/MRPL14/NDUFC1/NDUFS3/UQCR11/NDUFS5/NDUFV1/MRPL37/MRPL53/MRP…	112
CC	GO:0098803	respiratory chain complex	36/1927	85/19717	3.32E-15	8.01E-13	5.95E-13	NDUFA12/NDUFA6/NDUFB9/CYC1/COX4I1/NDUFB1/NDUFA8/NDUFC2/BCS1L/NDUFB8/NDUFV3/NDUFA2/NDUFC1/NDUFS3/NDUFS5/NDUFV1/UQCRQ/COX5A/NDUFA7/NDUFB2/NDUFS8/NDUFB4/UQCRC1/NDUFA11/COX8A/NDUFS6/NDUFA3/UQCR10/NDUFA1/COX6B1/NDUFA13/COX6A1/NDUFS7/NDUFB10/NDUFB7/NDUFB11	36
CC	GO:0070469	respirasome	39/1927	100/19717	6.53E-15	1.18E-12	8.78E-13	NDUFA12/NDUFA6/NDUFB9/SURF1/CYC1/COX4I1/NDUFB1/NDUFA8/NDUFC2/BCS1L/NDUFB8/NDUFV3/NDUFA2/NDUFC1/NDUFS3/UQCR11/NDUFS5/NDUFV1/UQCRQ/HIGD2A/COX5A/NDUFA7/NDUFB2/NDUFS8/NDUFB4/UQCRC1/NDUFA11/COX8A/NDUFS6/NDUFA3/UQCR10/NDUFA1/COX6B1/NDUFA13/COX6A1/NDUFS7/NDUFB10/NDUFB7/NDUFB11	39
CC	GO:0005747	mitochondrial respiratory chain complex I	26/1927	50/19717	5.54E-14	5.73E-12	4.26E-12	NDUFA12/NDUFA6/NDUFB9/NDUFB1/NDUFA8/NDUFC2/NDUFB8/NDUFV3/NDUFA2/NDUFC1/NDUFS3/NDUFS5/NDUFV1/NDUFA7/NDUFB2/NDUFS8/NDUFB4/NDUFA11/NDUFS6/NDUFA3/NDUFA1/NDUFA13/NDUFS7/NDUFB10/NDUFB7/NDUFB11	26
CC	GO:0030964	NADH dehydrogenase complex	26/1927	50/19717	5.54E-14	5.73E-12	4.26E-12	NDUFA12/NDUFA6/NDUFB9/NDUFB1/NDUFA8/NDUFC2/NDUFB8/NDUFV3/NDUFA2/NDUFC1/NDUFS3/NDUFS5/NDUFV1/NDUFA7/NDUFB2/NDUFS8/NDUFB4/NDUFA11/NDUFS6/NDUFA3/NDUFA1/NDUFA13/NDUFS7/NDUFB10/NDUFB7/NDUFB11	26
CC	GO:0045271	respiratory chain complex I	26/1927	50/19717	5.54E-14	5.73E-12	4.26E-12	NDUFA12/NDUFA6/NDUFB9/NDUFB1/NDUFA8/NDUFC2/NDUFB8/NDUFV3/NDUFA2/NDUFC1/NDUFS3/NDUFS5/NDUFV1/NDUFA7/NDUFB2/NDUFS8/NDUFB4/NDUFA11/NDUFS6/NDUFA3/NDUFA1/NDUFA13/NDUFS7/NDUFB10/NDUFB7/NDUFB11	26
CC	GO:0005746	mitochondrial respirasome	35/1927	88/19717	7.88E-14	7.13E-12	5.30E-12	NDUFA12/NDUFA6/NDUFB9/SURF1/CYC1/COX4I1/NDUFB1/NDUFA8/NDUFC2/BCS1L/NDUFB8/NDUFV3/NDUFA2/NDUFC1/NDUFS3/NDUFS5/NDUFV1/UQCRQ/COX5A/NDUFA7/NDUFB2/NDUFS8/NDUFB4/UQCRC1/NDUFA11/NDUFS6/NDUFA3/UQCR10/NDUFA1/NDUFA13/COX6A1/NDUFS7/NDUFB10/NDUFB7/NDUFB11	35
CC	GO:0098800	inner mitochondrial membrane protein complex	41/1927	135/19717	1.93E-11	1.55E-09	1.15E-09	NDUFA12/NDUFA6/NDUFB9/CYC1/COX4I1/NDUFB1/NDUFA8/NDUFC2/BCS1L/NDUFB8/TIMM10/NDUFV3/CHCHD10/TIMM50/NDUFA2/NDUFC1/NDUFS3/NDUFS5/NDUFV1/UQCRQ/CHCHD6/APOO/COX5A/NDUFA7/NDUFB2/NDUFS8/NDUFB4/UQCRC1/NDUFA11/NDUFS6/NDUFA3/TIMM17B/UQCR10/ROMO1/NDUFA1/NDUFA13/COX6A1/NDUFS7/NDUFB10/NDUFB7/NDUFB11	41
CC	GO:0005759	mitochondrial matrix	93/1927	469/19717	2.20E-11	1.59E-09	1.18E-09	CREB1/NR3C1/PPTC7/GLS/SUCLA2/DBT/CLPX/PARG/ABCE1/MRPL36/POLRMT/TSFM/PUS1/MRPL54/GSTZ1/TRAP1/MRPL20/ERAL1/FDXR/BLOC1S1/MRPS15/MRPL21/MDH2/MRPS2/TXN2/TARS2/ACO2/NT5M/SOD1/STYXL1/NFS1/GSTK1/MRPS21/NDUFB8/ACADS/RPUSD3/MRPL40/ATAD3A/GPX1/BCKDK/TIMM44/MRPL34/PTCD1/GCDH/MRPL23/MRPL14/NDUFS3/TBRG4/TXNRD2/MRPL37/ADPRHL2/MRPL53/MRPL43/PRDX5/MRPS26/LONP1/MRPL4/NME4/ARL2/MRPL27/SDHAF1/POLDIP2/FLAD1/HAGH/TUFM…	93
CC	GO:0000313	organellar ribosome	31/1927	87/19717	5.96E-11	3.60E-09	2.67E-09	MRPL36/MRPL54/MRPL20/MRPS15/MRPL21/MRPS2/MRPS21/MRPL40/MRPL34/MRPL23/MRPL14/MRPL37/MRPL53/MRPL43/MRPS26/MRPL4/MRPL27/NDUFA7/MRPL28/MPV17L2/MRPS11/MRPL38/MRPL52/MRPS24/MRPL2/MRPL12/MRPL41/MRPS12/MRPL24/MRPS34/MRPL55	31
CC	GO:0005761	mitochondrial ribosome	31/1927	87/19717	5.96E-11	3.60E-09	2.67E-09	MRPL36/MRPL54/MRPL20/MRPS15/MRPL21/MRPS2/MRPS21/MRPL40/MRPL34/MRPL23/MRPL14/MRPL37/MRPL53/MRPL43/MRPS26/MRPL4/MRPL27/NDUFA7/MRPL28/MPV17L2/MRPS11/MRPL38/MRPL52/MRPS24/MRPL2/MRPL12/MRPL41/MRPS12/MRPL24/MRPS34/MRPL55	31
CC	GO:0016607	nuclear speck	78/1927	397/19717	1.43E-09	7.94E-08	5.90E-08	BCLAF1/RBM27/SMC5/TCF12/SF3B1/CWC22/MAML2/PRPF40A/TRIP12/NR3C1/SON/SMURF2/PPIG/TRIP11/CDC40/DHX36/ZNF638/PRPF4B/TOPORS/FYTTD1/PRKAA1/PIAS1/DDX46/NRIP1/WRN/SPOP/DENND1B/DDX3X/API5/RNF169/WBP4/SLU7/THOC2/CTR9/SMC4/ASCC3/BARD1/RBBP6/SFMBT2/CSNK1A1/HIPK1/PUM1/YTHDC1/DDX17/FAM76B/ARHGAP18/HIF1A/CPSF6/MEF2C/PNN/PSME4/PLCB1/CBX4/FIBP/GATAD2A/KIF22/ATP6V0A1/PRPF6/HEXIM2/VPS72/SLC2A4RG/PRPF31/NDUFB1/ASCC2…	78
CC	GO:0000315	organellar large ribosomal subunit	22/1927	57/19717	6.38E-09	3.03E-07	2.25E-07	MRPL36/MRPL54/MRPL20/MRPL21/MRPL40/MRPL34/MRPL23/MRPL14/MRPL37/MRPL53/MRPL43/MRPL4/MRPL27/MRPL28/MPV17L2/MRPL38/MRPL52/MRPL2/MRPL12/MRPL41/MRPL24/MRPL55	22
CC	GO:0005762	mitochondrial large ribosomal subunit	22/1927	57/19717	6.38E-09	3.03E-07	2.25E-07	MRPL36/MRPL54/MRPL20/MRPL21/MRPL40/MRPL34/MRPL23/MRPL14/MRPL37/MRPL53/MRPL43/MRPL4/MRPL27/MRPL28/MPV17L2/MRPL38/MRPL52/MRPL2/MRPL12/MRPL41/MRPL24/MRPL55	22
CC	GO:1990204	oxidoreductase complex	33/1927	114/19717	6.70E-09	3.03E-07	2.25E-07	DBT/NDUFA12/NDUFA6/NDUFB9/CYC1/NDUFB1/NDUFA8/NDUFC2/BCS1L/NDUFB8/NDUFV3/BCKDK/NDUFA2/NDUFC1/NDUFS3/NDUFS5/NDUFV1/UQCRQ/NDUFA7/NDUFB2/NDUFS8/NDUFB4/UQCRC1/NDUFA11/NDUFS6/NDUFA3/UQCR10/NDUFA1/NDUFA13/NDUFS7/NDUFB10/NDUFB7/NDUFB11	33
CC	GO:0005635	nuclear envelope	81/1927	464/19717	1.67E-07	7.12E-06	5.29E-06	RANBP2/MTMR6/RIF1/RGPD3/RGPD4/TNKS2/UBXN4/MATR3/KPNA5/NUP160/OSBPL8/SIRT1/LEMD3/PCM1/PUM2/ATP11B/SPAST/RGPD1/EPC1/ZBTB1/DPY19L3/RB1CC1/KPNA3/IPO8/DNAJB14/IPO5/DPY19L4/MTDH/SPIN1/TPR/INTS2/IPO11/C9orf72/PAFAH1B1/RGPD6/IPO7/PRICKLE2/ZNF354C/RGPD5/GTF3C3/WDFY3/SENP1/TMEM170A/AGFG1/NUP54/NAPEPLD/RNF6/SCAI/XPO1/ZNF383/GNAQ/XPO4/TOR1AIP1/PLCB1/TMPO/EIF5A/SEC13/UBE2I/GCHFR/RANGAP1/RETSAT/ROGDI/CUEDC2/CH…	81
CC	GO:0016605	PML body	26/1927	99/19717	2.04E-06	8.20E-05	6.09E-05	HIPK3/ZMYM2/SP3/ATRX/SMC5/RB1/SIRT1/CASP8AP2/TOPORS/THAP1/MORC3/RNF111/PIAS1/KLHL20/TDG/ZNF451/WDFY3/HIPK1/NBN/RNF6/SATB1/ATR/SQSTM1/LRCH4/UBE2I/DAPK3	26
CC	GO:0005819	spindle	61/1927	347/19717	4.33E-06	0.000164824	0.000122456	LATS1/RIF1/BIRC6/RB1/STAG1/KIF2A/NR3C1/RAD21/SPAST/NEDD1/CEP350/CUL3/STAG2/TOPORS/POC1B/NEK7/NCOR1/SPIN1/TPR/PAFAH1B1/SMC3/TBL1XR1/CEP170/UBXN2B/EVI5/TUBGCP3/CDC14A/ALMS1/KIF20B/PARP4/CSPP1/CLASP2/VPS4B/DCTN4/ATM/TERF1/CKAP2/CYLD/INO80/CTDP1/KLHL22/NSFL1C/KIF22/SIRT2/RANGAP1/UNC119/ARL8A/JTB/AKT1/MAP1S/E4F1/TUBG1/MAD2L2/SAC3D1/UXT/IKBKG/HSPB1/HAUS7/NUBP2/MAD1L1/EMD	61
CC	GO:1904949	ATPase complex	26/1927	106/19717	7.96E-06	0.000279805	0.00020788	RB1/RSF1/BPTF/SUZ12/SMARCA5/HELB/BAZ1A/ERCC5/PHF10/HMGXB4/YY1/ATAD5/ING3/PURA/SMARCA2/INO80/MCRS1/GATAD2A/MBD3/DMAP1/INO80B/RUVBL2/INO80E/ZNHIT1/POLD2/TFPT	26
CC	GO:0070603	SWI/SNF superfamily-type complex	21/1927	76/19717	8.12E-06	0.000279805	0.00020788	RB1/RSF1/BPTF/SUZ12/SMARCA5/BAZ1A/PHF10/HMGXB4/YY1/ING3/SMARCA2/INO80/MCRS1/GATAD2A/MBD3/DMAP1/INO80B/RUVBL2/INO80E/ZNHIT1/TFPT	21
CC	GO:0044391	ribosomal subunit	41/1927	208/19717	9.95E-06	0.000327525	0.000243334	DDX3X/EIF2A/DHX29/LARP4/MRPL36/MRPL54/EIF3G/MRPL20/MRPS15/RPL28/MRPL21/MRPS2/EIF3K/RPLP1/UBA52/RPS15/MRPS21/EIF3I/MRPL40/MRPL34/MRPL23/MRPL14/MRPL37/MRPL53/MRPL43/MRPS26/MRPL4/MRPL27/MRPL28/MPV17L2/MRPS11/MRPL38/MRPL52/MRPS24/MRPL2/MRPL12/MRPL41/MRPS12/MRPL24/MRPS34/MRPL55	41
CC	GO:0000151	ubiquitin ligase complex	51/1927	282/19717	1.15E-05	0.00036278	0.000269527	UBR1/FBXL3/UBR3/SPOPL/USP47/CUL5/SMURF2/VHL/PHC3/DCAF17/KLHL8/CUL3/TOPORS/DCUN1D1/FBXO11/MED1/FBXO38/SPOP/KLHL20/RNF168/CRBN/NEDD4/MKLN1/FBXL17/BARD1/ZYG11B/UBR2/ANKIB1/ZSWIM6/RNF217/USP33/DCAF10/RMND5A/CAND1/FBXO21/BMI1/SPSB1/CBX4/KLHL22/PEF1/COMMD1/DDA1/FBXW5/UBE2L3/MAD2L2/UBE2S/SHARPIN/FBXL15/IKBKG/STUB1/ANAPC11	51
CC	GO:0005758	mitochondrial intermembrane space	21/1927	79/19717	1.56E-05	0.000470929	0.000349876	GOLPH3/COX17/TRAP1/BLOC1S1/CHCHD2/SOD1/NDUFA8/THOP1/TIMM10/CHCHD10/PPOX/TIMM13/NDUFS5/CHCHD5/HAX1/PRELID1/NME4/ARL2/AIFM1/COX6B1/NDUFB7	21
CC	GO:0000790	nuclear chromatin	64/1927	385/19717	1.64E-05	0.000474547	0.000352564	CREB1/RIF1/ATRX/MPHOSPH8/NIPBL/TCF12/RB1/NCOA3/SMCHD1/BIRC2/GABPA/RFX3/SIRT1/RSF1/TTC21B/ASXL2/BPTF/SUZ12/SMARCA5/SMAD4/RAD50/NCOR1/NRIP1/BAZ1A/MEF2A/NCOA1/TRPS1/SP1/PHF10/USP3/HMGXB4/FER/YY1/ASF1A/ING3/HIF1A/NFATC2/SMARCA2/BRMS1L/CPSF6/MEF2C/SATB1/TAF1/TCF4/INO80/PLCB1/RBMX/MCRS1/GATAD2A/ACTB/SIRT2/MBD3/SIRT7/E2F1/DMAP1/INO80B/TELO2/WBP2/BRMS1/SIRT6/RUVBL2/INO80E/ZNHIT1/TFPT	64
CC	GO:0031984	organelle subcompartment	63/1927	380/19717	2.07E-05	0.00057627	0.000428139	GCC2/BIRC6/COG3/ARL5B/TBC1D23/ATP11B/RAB14/ARL5A/ARFGEF1/ATP11C/VPS54/COG6/VCPIP1/GOLGA4/GOLIM4/AFTPH/KLHL20/ARFIP1/GOLGB1/MAN2A1/PREPL/RAB3GAP1/AKAP9/SLC10A7/SCAMP1/ASPH/CSGALNACT2/B4GALT6/CLASP2/CNST/AP4E1/GOLPH3/SGMS1/USO1/CCDC91/BICD1/AP1G1/ADAM10/TGOLN2/WDR11/B4GALT2/GRN/NSFL1C/STX10/BACE2/PLEKHJ1/LYPLA2/TRAPPC6A/GBA/RAB32/CLTB/ARF1/NAGPA/NECAB3/SCAMP3/TMEM115/B4GALT7/CLN3/MMP24/AP1M1/PSENEN…	63
CC	GO:0098791	Golgi subcompartment	60/1927	359/19717	2.53E-05	0.000677234	0.00050315	GCC2/BIRC6/COG3/ARL5B/TBC1D23/ATP11B/RAB14/ARL5A/ARFGEF1/ATP11C/VPS54/COG6/VCPIP1/GOLGA4/GOLIM4/AFTPH/KLHL20/ARFIP1/GOLGB1/MAN2A1/PREPL/AKAP9/SLC10A7/SCAMP1/CSGALNACT2/B4GALT6/CLASP2/CNST/AP4E1/GOLPH3/SGMS1/USO1/CCDC91/BICD1/AP1G1/ADAM10/TGOLN2/WDR11/B4GALT2/GRN/NSFL1C/STX10/BACE2/PLEKHJ1/LYPLA2/TRAPPC6A/GBA/RAB32/CLTB/ARF1/NAGPA/NECAB3/SCAMP3/TMEM115/B4GALT7/CLN3/MMP24/AP1M1/PSENEN/BCAP31	60
CC	GO:0036064	ciliary basal body	29/1927	133/19717	2.79E-05	0.000722389	0.000536698	PCM1/NEDD1/TTBK2/TOPORS/KIAA0586/POC1B/CEP290/LCA5/AHI1/CDKL5/CCDC88A/CSNK1A1/CDC14A/TTC30B/IFT88/CYLD/WDR35/RP2/CENPJ/WDR11/RILP/RILPL1/PTPN23/AKT1/RABEP2/WDR34/TUBG1/CETN2/SSNA1	29
CC	GO:0036464	cytoplasmic ribonucleoprotein granule	40/1927	212/19717	3.65E-05	0.000910884	0.00067674	ROCK2/ROCK1/TOP1/RC3H2/XRN1/PUM2/DCP1A/DHX36/CNOT8/LIG4/DCP2/GABPB1/PAN3/UPF2/CLOCK/DDX3X/DDX6/TIA1/C9orf72/BTBD1/BARD1/LSM14A/MBNL1/CAPRIN1/PUM1/USP3/TNRC6A/UHMK1/CNOT1/ZFAND1/NUFIP2/TRIM5/CNOT2/LARP4/SQSTM1/ACTB/RPL28/LSM2/HAX1/LSM4	40
CC	GO:0000932	P-body	21/1927	84/19717	4.25E-05	0.001026314	0.000762499	TOP1/RC3H2/XRN1/DCP1A/CNOT8/DCP2/PAN3/DDX6/C9orf72/BTBD1/LSM14A/CAPRIN1/PUM1/TNRC6A/CNOT1/TRIM5/CNOT2/SQSTM1/LSM2/HAX1/LSM4	21
CC	GO:0005681	spliceosomal complex	36/1927	185/19717	4.48E-05	0.0010467	0.000777644	SF3B1/CWC22/PRPF40A/CWF19L2/CDC40/PRPF4B/HNRNPH1/API5/WBP4/SLU7/CWC27/SNRNP48/RBMXL1/RBM41/PNN/PRPF38B/DDX5/RBMX/SNRNP35/XAB2/SNRPA/SNRPB/PRPF6/PRPF31/LSM2/SNRPD2/SNRPC/DDX41/SF3B5/SF3B4/RNF113A/SNRNP25/ZMAT5/TXNL4A/RALY/LSM4	36
CC	GO:0061695	transferase complex, transferring phosphorus-containing groups	48/1927	275/19717	5.25E-05	0.001186735	0.000881683	SOCS5/PIK3C2A/CAB39/PIK3CA/RB1/TAF2/GTF2A1/CCNT1/PHKB/CDK6/RB1CC1/HELB/PRKAA1/CCNT2/GTF2H3/ERCC5/ACVR2A/CDK14/MAP3K7/C9orf72/CTR9/PIK3C3/ERCC4/REV3L/CDC73/PURA/TAF1/TAF1L/POLRMT/PIK3R2/TAF10/PAF1/LAS1L/ZNF768/PHKG2/VAC14/TAF6L/POLR2F/MAD2L2/TAF6/POLE4/POLD2/POLR2I/POLR2L/IKBKG/POLR2E/CDK5/POLR2J	48
CC	GO:0035770	ribonucleoprotein granule	41/1927	223/19717	5.44E-05	0.001193108	0.000886418	ROCK2/ROCK1/TOP1/RC3H2/XRN1/PUM2/DCP1A/DHX36/CNOT8/LIG4/DCP2/GABPB1/PAN3/UPF2/CLOCK/DDX3X/DDX6/TIA1/YTHDC2/C9orf72/BTBD1/BARD1/LSM14A/MBNL1/CAPRIN1/PUM1/USP3/TNRC6A/UHMK1/CNOT1/ZFAND1/NUFIP2/TRIM5/CNOT2/LARP4/SQSTM1/ACTB/RPL28/LSM2/HAX1/LSM4	41
CC	GO:0097346	INO80-type complex	10/1927	25/19717	6.40E-05	0.001362424	0.001012211	YY1/ING3/INO80/MCRS1/DMAP1/INO80B/RUVBL2/INO80E/ZNHIT1/TFPT	10
CC	GO:0071011	precatalytic spliceosome	15/1927	51/19717	7.12E-05	0.001472335	0.001093869	SF3B1/CWC22/WBP4/CWC27/PRPF38B/SNRPB/PRPF6/PRPF31/LSM2/SNRPD2/SF3B5/SF3B4/RNF113A/TXNL4A/LSM4	15
CC	GO:0000502	proteasome complex	17/1927	63/19717	8.02E-05	0.00161334	0.001198629	UBR1/PSMD5/UBE3A/IDE/PSME4/PSMF1/PSMD9/ZFAND2B/PSMC4/PSMD3/PSMD8/PSMD4/PSMB4/PSMB3/ADRM1/RAD23A/HSPB1	17
CC	GO:0031970	organelle envelope lumen	21/1927	88/19717	8.83E-05	0.001728635	0.001284287	GOLPH3/COX17/TRAP1/BLOC1S1/CHCHD2/SOD1/NDUFA8/THOP1/TIMM10/CHCHD10/PPOX/TIMM13/NDUFS5/CHCHD5/HAX1/PRELID1/NME4/ARL2/AIFM1/COX6B1/NDUFB7	21
CC	GO:0005802	trans-Golgi network	42/1927	236/19717	9.58E-05	0.001825008	0.001355887	GCC2/BIRC6/COG3/ARL5B/TBC1D23/ATP11B/RAB14/ARL5A/ARFGEF1/ATP11C/VPS54/COG6/GOLGA4/AFTPH/KLHL20/ARFIP1/PREPL/SLC10A7/SCAMP1/CLASP2/CNST/AP4E1/GOLPH3/CCDC91/BICD1/AP1G1/ADAM10/TGOLN2/WDR11/GRN/STX10/BACE2/PLEKHJ1/TRAPPC6A/GBA/RAB32/CLTB/ARF1/SCAMP3/CLN3/MMP24/AP1M1	42
CC	GO:1905369	endopeptidase complex	17/1927	64/19717	9.94E-05	0.001845172	0.001370868	UBR1/PSMD5/UBE3A/IDE/PSME4/PSMF1/PSMD9/ZFAND2B/PSMC4/PSMD3/PSMD8/PSMD4/PSMB4/PSMB3/ADRM1/RAD23A/HSPB1	17
CC	GO:0005689	U12-type spliceosomal complex	10/1927	27/19717	0.000137564	0.002489914	0.001849878	SF3B1/SNRNP48/RBM41/SNRNP35/SNRPB/SNRPD2/SF3B5/SF3B4/SNRNP25/ZMAT5	10
CC	GO:0098687	chromosomal region	56/1927	349/19717	0.000142723	0.002520272	0.001872432	PDS5B/PPP1R12A/RIF1/SETX/ATRX/TNKS2/SMC5/STAG1/SMCHD1/NUP160/APC/RAD21/DHX36/STAG2/LIG4/MBD5/RAD50/WRN/BRCA2/TPR/PAFAH1B1/THOC2/SMC3/ERCC4/PHF6/CSNK1A1/NBN/CDC73/CLASP2/PURA/DCTN4/PDS5A/ATM/XPO1/TERF1/CTCF/PPP1CB/ATR/PPP2R5C/SEC13/KIF22/SIRT2/PPP1CA/RANGAP1/SIRT7/NSMCE1/LRWD1/TELO2/CENPM/PMF1/THOC6/NHP2/SIRT6/PSEN2/MAD1L1/SUV39H1	56
CC	GO:0031965	nuclear membrane	49/1927	296/19717	0.000169892	0.002928607	0.002175804	RANBP2/RIF1/MATR3/OSBPL8/SIRT1/LEMD3/PCM1/PUM2/ATP11B/SPAST/EPC1/ZBTB1/DPY19L3/RB1CC1/DNAJB14/DPY19L4/MTDH/SPIN1/TPR/INTS2/C9orf72/PAFAH1B1/PRICKLE2/ZNF354C/GTF3C3/WDFY3/SENP1/NUP54/RNF6/SCAI/XPO1/ZNF383/GNAQ/TOR1AIP1/PLCB1/GCHFR/RANGAP1/RETSAT/CUEDC2/HAX1/PSEN2/NOC4L/TXNL4A/TMEM120A/NDUFB4/THAP7/NUDT1/TFPT/EMD	49
CC	GO:0044798	nuclear transcription factor complex	40/1927	229/19717	0.000208759	0.003514926	0.002611409	CREB1/BDP1/MED13/TCF12/RB1/CDK19/NFAT5/MED13L/TAF2/GTF2A1/TAF1B/ATF1/SMAD4/NR1D2/MED1/GTF2H3/ERCC4/YAP1/GTF3C3/MED23/HIF1A/CDK8/NFATC2/TAF1/TCF4/TLE4/TAF1L/MED17/MED26/MED9/HNRNPAB/NFYC/TAF10/E2F1/MED25/BRF1/MED15/TAF6L/NR1H2/TAF6	40
CC	GO:0071005	U2-type precatalytic spliceosome	14/1927	50/19717	0.000219559	0.003612748	0.002684086	SF3B1/CWC22/WBP4/CWC27/SNRPB/PRPF6/PRPF31/LSM2/SNRPD2/SF3B5/SF3B4/RNF113A/TXNL4A/LSM4	14
CC	GO:0015934	large ribosomal subunit	25/1927	121/19717	0.000238199	0.003832356	0.002847243	MRPL36/MRPL54/MRPL20/RPL28/MRPL21/RPLP1/UBA52/MRPL40/MRPL34/MRPL23/MRPL14/MRPL37/MRPL53/MRPL43/MRPL4/MRPL27/MRPL28/MPV17L2/MRPL38/MRPL52/MRPL2/MRPL12/MRPL41/MRPL24/MRPL55	25
CC	GO:0000922	spindle pole	31/1927	164/19717	0.000252729	0.003977733	0.002955251	LATS1/BIRC6/STAG1/KIF2A/RAD21/NEDD1/CUL3/STAG2/TOPORS/POC1B/NEK7/SMC3/UBXN2B/TUBGCP3/CDC14A/ALMS1/KIF20B/CSPP1/VPS4B/DCTN4/CKAP2/CTDP1/KLHL22/NSFL1C/UNC119/TUBG1/UXT/IKBKG/NUBP2/MAD1L1/EMD	31
CC	GO:0031011	Ino80 complex	7/1927	15/19717	0.000267123	0.004114831	0.003057108	YY1/INO80/MCRS1/INO80B/RUVBL2/INO80E/TFPT	7
CC	GO:0030684	preribosome	18/1927	76/19717	0.00030399	0.004523526	0.003360747	UTP14C/KRR1/SRFBP1/UTP23/RIOK3/WDR36/RRP7A/NOC2L/LAS1L/RRP9/PPAN/IMP3/TBL3/EIF6/NOC4L/IMP4/RRP1/ZNF593	18
CC	GO:0005643	nuclear pore	20/1927	89/19717	0.00030615	0.004523526	0.003360747	RANBP2/RGPD3/RGPD4/KPNA5/NUP160/RGPD1/KPNA3/IPO5/TPR/RGPD6/IPO7/RGPD5/AGFG1/NUP54/XPO4/EIF5A/SEC13/RANGAP1/CETN2/MAD1L1	20
CC	GO:0034399	nuclear periphery	26/1927	131/19717	0.000352135	0.005098913	0.00378823	MATR3/STAG1/PRPF40A/SMARCAD1/RAD21/PPIG/ARFGEF1/STAG2/GMCL1/MORC3/CLIC4/TPR/SMC3/JAK2/ATXN7/YY1/SATB1/CFL1/NARF/CSNK2B/ZNF703/PRR14/TELO2/RUVBL2/EIF6/SUV39H1	26
CC	GO:0090575	RNA polymerase II transcription factor complex	34/1927	192/19717	0.000464884	0.006599536	0.004903115	CREB1/MED13/TCF12/RB1/CDK19/MED13L/TAF2/GTF2A1/ATF1/SMAD4/NR1D2/MED1/GTF2H3/ERCC4/YAP1/MED23/HIF1A/CDK8/TAF1/TCF4/TLE4/TAF1L/MED17/MED26/MED9/HNRNPAB/NFYC/TAF10/E2F1/MED25/MED15/TAF6L/NR1H2/TAF6	34
CC	GO:0030173	integral component of Golgi membrane	15/1927	60/19717	0.000511288	0.007118702	0.005288829	ZDHHC20/SAMD8/FKTN/ERGIC2/CSGALNACT2/SLC35A3/SLC35A5/SGMS1/ACER2/SLC35A2/SLC35A4/RFNG/POMGNT1/YIF1A/YIF1B	15
CC	GO:0016592	mediator complex	11/1927	37/19717	0.000584759	0.007840097	0.005824789	MED13/CDK19/MED13L/MED1/MED23/CDK8/MED17/MED26/MED9/MED25/MED15	11
CC	GO:0070847	core mediator complex	11/1927	37/19717	0.000584759	0.007840097	0.005824789	MED13/CDK19/MED13L/MED1/MED23/CDK8/MED17/MED26/MED9/MED25/MED15	11
CC	GO:0005840	ribosome	46/1927	289/19717	0.000640312	0.008428833	0.006262189	DDX3X/EIF2A/DHX29/NCK1/NUFIP2/LARP4/MRPL36/MRPL54/EIF3G/MRPL20/MRPS15/RPL28/MRPL21/MRPS2/EIF3K/RPLP1/UBA52/RPS15/MRPS21/EIF3I/MRPL40/MRPL34/MRPL23/MRPL14/MRPL37/MRPL53/MRPL43/MRPS26/MRPL4/MRPL27/NDUFA7/MRPL28/MPV17L2/MRPS11/GADD45GIP1/MRPL38/MRPL52/MRPS24/MRPL2/MRPL12/MRPL41/MRPS12/MRPL24/AURKAIP1/MRPS34/MRPL55	46
CC	GO:1905368	peptidase complex	19/1927	89/19717	0.000839629	0.010855209	0.008064861	UBR1/PSMD5/UBE3A/IDE/PSME4/PSMF1/PSMD9/ZFAND2B/PSMC4/PSMD3/PSMD8/PSMD4/PSMB4/TAF6L/PSMB3/TAF6/ADRM1/RAD23A/HSPB1	19
CC	GO:0000781	chromosome, telomeric region	29/1927	161/19717	0.000886748	0.011263259	0.008368022	RIF1/SETX/ATRX/TNKS2/SMC5/SMCHD1/DHX36/LIG4/RAD50/WRN/BRCA2/THOC2/ERCC4/NBN/CDC73/PURA/ATM/TERF1/PPP1CB/ATR/SIRT2/PPP1CA/SIRT7/NSMCE1/LRWD1/TELO2/THOC6/NHP2/SIRT6	29
CC	GO:0016591	RNA polymerase II, holoenzyme	18/1927	83/19717	0.00093733	0.011700463	0.008692842	TAF2/GTF2A1/GTF2H3/CTR9/ERCC4/CDC73/TAF1/TAF1L/TAF10/PAF1/ZNF768/TAF6L/POLR2F/TAF6/POLR2I/POLR2L/POLR2E/POLR2J	18
CC	GO:0008287	protein serine/threonine phosphatase complex	12/1927	45/19717	0.000983699	0.011869967	0.008818775	PPP1R12A/PPP4R2/PPP2R5E/SHOC2/PPP3CB/PPP2R2A/NCK1/PPP1CB/PPP3R1/PPP2R5C/PPP1CA/PPP4C	12
CC	GO:1903293	phosphatase complex	12/1927	45/19717	0.000983699	0.011869967	0.008818775	PPP1R12A/PPP4R2/PPP2R5E/SHOC2/PPP3CB/PPP2R2A/NCK1/PPP1CB/PPP3R1/PPP2R5C/PPP1CA/PPP4C	12
CC	GO:0005774	vacuolar membrane	60/1927	412/19717	0.001115675	0.012955548	0.009625305	ATP11B/GOPC/CMTM6/RAB14/SBF2/ATP11C/TMEM30A/TRIM23/LNPEP/SLC30A4/WDFY3/TM6SF1/CPNE3/GNAQ/AP1G1/LMBRD1/TMEM106B/AP3B1/GNB4/WDR11/GRN/TMEM175/SEC13/GABARAP/RILP/VPS18/HPS6/ATP6V0A1/CTSD/BLOC1S1/ATP13A2/CTNS/NPRL2/NPRL3/VPS33B/UBA52/ARL8A/NDUFC2/TMEM138/UBXN6/GBA/SPNS1/VAC14/CTSA/NAPA/AP2S1/CD63/SCARB1/GPR143/CLN3/AP1M1/TOM1/CLCN7/MCOLN1/ATP6V0B/TEX264/ABCD1/ATP6V1F/ATP6V0C/BRI3	60
CC	GO:0005667	transcription factor complex	57/1927	387/19717	0.001119595	0.012955548	0.009625305	CREB1/BDP1/MED13/TCF12/RB1/RBL2/CDK19/RFX3/NFAT5/SMAD5/MED13L/ATF7IP/TAF2/ZEB1/REL/NAA16/GTF2A1/TAF1B/ATF1/SMAD4/NR1D2/MED1/AHR/GTF2H3/CLOCK/MEF2A/ZFHX3/ERCC4/YAP1/GTF3C3/MED23/YY1/HIF1A/CDK8/NFATC2/TAF1/TCF4/TLE4/TAF1L/MED17/MED26/MED9/HNRNPAB/NFYC/TAF10/E2F1/TEAD4/MED25/BRF1/SNF8/HES6/MED15/TAF6L/PMF1/NR1H2/TAF6/HAX1	57
CC	GO:0070069	cytochrome complex	10/1927	34/19717	0.00113175	0.012955548	0.009625305	CYC1/COX4I1/BCS1L/UQCRQ/COX5A/UQCRC1/COX8A/UQCR10/COX6B1/COX6A1	10
CC	GO:0005777	peroxisome	25/1927	134/19717	0.001163136	0.012955548	0.009625305	AKAP11/FAR1/PIK3C3/RAB8B/ACSL4/IDE/PEX13/ACOT8/FIS1/SOD1/GSTK1/TYSND1/DECR2/TKT/MPV17/ARF1/PEX14/PEX16/PRDX5/MVK/PEX10/MAP2K2/ECH1/PMVK/ABCD1	25
CC	GO:0042579	microbody	25/1927	134/19717	0.001163136	0.012955548	0.009625305	AKAP11/FAR1/PIK3C3/RAB8B/ACSL4/IDE/PEX13/ACOT8/FIS1/SOD1/GSTK1/TYSND1/DECR2/TKT/MPV17/ARF1/PEX14/PEX16/PRDX5/MVK/PEX10/MAP2K2/ECH1/PMVK/ABCD1	25
CC	GO:0001726	ruffle	30/1927	172/19717	0.001248385	0.013427021	0.009975585	ROCK1/MTMR6/ITGAV/ADAM17/RASA1/APC/CDK6/SPATA13/APPL1/RDX/TRPM7/MACF1/MKLN1/CDKL5/ITGB1/SPRY2/MTMR9/CD2AP/CLASP2/PSD3/APPL2/CFL1/ITGB1BP1/NME1/CIB1/EPS8L1/PDXP/FGD1/NME2/S100A11	30
CC	GO:0031228	intrinsic component of Golgi membrane	15/1927	65/19717	0.001250701	0.013427021	0.009975585	ZDHHC20/SAMD8/FKTN/ERGIC2/CSGALNACT2/SLC35A3/SLC35A5/SGMS1/ACER2/SLC35A2/SLC35A4/RFNG/POMGNT1/YIF1A/YIF1B	15
CC	GO:0034708	methyltransferase complex	22/1927	113/19717	0.001261101	0.013427021	0.009975585	REST/PRDM10/KDM5A/ZNF507/SIRT1/SUZ12/HCFC2/ZNF451/MGA/KDM6A/ZNF407/METTL14/AEBP2/TAF1/MCRS1/SNRPB/PRPF31/SNRPD2/LAS1L/RUVBL2/TAF6/TRMT61A	22
CC	GO:0035097	histone methyltransferase complex	18/1927	86/19717	0.001443765	0.014949927	0.011107026	REST/PRDM10/KDM5A/ZNF507/SIRT1/SUZ12/HCFC2/ZNF451/MGA/KDM6A/ZNF407/AEBP2/TAF1/MCRS1/PRPF31/LAS1L/RUVBL2/TAF6	18
CC	GO:0005682	U5 snRNP	25/1927	136/19717	0.001445435	0.014949927	0.011107026	SF3B1/CWC22/CWF19L2/CDC40/PRPF4B/HNRNPH1/WBP4/SLU7/CWC27/PNN/DDX5/RBMX/XAB2/SNRPB/PRPF6/PRPF31/LSM2/SNRPD2/DDX41/SF3B5/SF3B4/RNF113A/TXNL4A/RALY/LSM4	25
CC	GO:0031010	ISWI-type complex	5/1927	10/19717	0.001467301	0.014962342	0.01111625	RSF1/BPTF/SMARCA5/BAZ1A/HMGXB4	5
CC	GO:0033202	DNA helicase complex	11/1927	41/19717	0.001499895	0.015082273	0.011205353	HELB/ERCC5/YY1/PURA/INO80/MCRS1/INO80B/RUVBL2/INO80E/POLD2/TFPT	11
CC	GO:0005685	U1 snRNP	17/1927	80/19717	0.001624869	0.016115141	0.01197272	SF3B1/CWC22/PRPF40A/WBP4/CWC27/SNRPA/SNRPB/PRPF6/PRPF31/LSM2/SNRPD2/SNRPC/SF3B5/SF3B4/RNF113A/TXNL4A/LSM4	17
CC	GO:0030532	small nuclear ribonucleoprotein complex	31/1927	184/19717	0.001855514	0.018067881	0.013423506	SF3B1/CWC22/PRPF40A/CWF19L2/CDC40/ARFGEF1/PRPF4B/HNRNPH1/WBP4/SLU7/CWC27/TGS1/PNN/DDX5/RBMX/XAB2/SNRPA/SNRPB/PRPF6/PRPF31/LSM2/SNRPD2/SNRPC/DDX41/SF3B5/SF3B4/RNF113A/TXNL4A/RALY/LSM10/LSM4	31
CC	GO:0031248	protein acetyltransferase complex	19/1927	95/19717	0.001896628	0.018067881	0.013423506	EPC2/RSF1/TAF2/EPC1/NAA16/MAP3K7/PHF10/ING3/NAA25/MSL2/MCRS1/ACTB/TAF10/DMAP1/TAF6L/RUVBL2/TAF6/POLE4/NAA10	19
CC	GO:1902493	acetyltransferase complex	19/1927	95/19717	0.001896628	0.018067881	0.013423506	EPC2/RSF1/TAF2/EPC1/NAA16/MAP3K7/PHF10/ING3/NAA25/MSL2/MCRS1/ACTB/TAF10/DMAP1/TAF6L/RUVBL2/TAF6/POLE4/NAA10	19
CC	GO:0005665	RNA polymerase II, core complex	6/1927	15/19717	0.001987866	0.01845147	0.013708493	ZNF768/POLR2F/POLR2I/POLR2L/POLR2E/POLR2J	6
CC	GO:0030127	COPII vesicle coat	6/1927	15/19717	0.001987866	0.01845147	0.013708493	SEC24A/SEC24B/TMED7/SEC23A/PEF1/SEC13	6
CC	GO:1902555	endoribonuclease complex	9/1927	31/19717	0.00219571	0.02012271	0.014950138	DICER1/RPP25/LAS1L/TARBP2/TSEN54/TSEN34/POP7/RPP21/HSD17B10	9
CC	GO:0120114	Sm-like protein family complex	32/1927	195/19717	0.002438701	0.021846166	0.016230577	SF3B1/CWC22/PRPF40A/CWF19L2/CDC40/ARFGEF1/PRPF4B/HNRNPH1/WBP4/SLU7/CWC27/TGS1/PNN/DDX5/RBMX/XAB2/SNRPA/SNRPB/PRPF6/PRPF31/LSM2/SNRPD2/GEMIN7/SNRPC/DDX41/SF3B5/SF3B4/RNF113A/TXNL4A/RALY/LSM10/LSM4	32
CC	GO:0005684	U2-type spliceosomal complex	18/1927	90/19717	0.002463867	0.021846166	0.016230577	SF3B1/CWC22/PRPF40A/CDC40/WBP4/CWC27/XAB2/SNRPB/PRPF6/PRPF31/LSM2/SNRPD2/SNRPC/SF3B5/SF3B4/RNF113A/TXNL4A/LSM4	18
CC	GO:0031932	TORC2 complex	5/1927	11/19717	0.00247429	0.021846166	0.016230577	SESN3/RICTOR/PRR5/TELO2/MLST8	5
CC	GO:0036452	ESCRT complex	8/1927	26/19717	0.002561711	0.022345529	0.016601578	VPS36/STAM2/VPS28/SNF8/CHMP4B/CHMP6/CHMP2A/HGS	8
CC	GO:0000242	pericentriolar material	7/1927	21/19717	0.002854205	0.024311112	0.018061905	TNKS2/PCM1/HOOK3/NEDD1/NEK1/CEP192/TUBG1	7
CC	GO:0005838	proteasome regulatory particle	7/1927	21/19717	0.002854205	0.024311112	0.018061905	PSMD5/PSMD9/PSMC4/PSMD3/PSMD8/PSMD4/ADRM1	7
CC	GO:0005765	lysosomal membrane	51/1927	354/19717	0.003149256	0.026512344	0.019697307	ATP11B/GOPC/CMTM6/RAB14/ATP11C/TMEM30A/TRIM23/LNPEP/SLC30A4/TM6SF1/CPNE3/GNAQ/AP1G1/LMBRD1/TMEM106B/AP3B1/GNB4/WDR11/GRN/TMEM175/SEC13/RILP/VPS18/HPS6/ATP6V0A1/CTSD/BLOC1S1/ATP13A2/CTNS/NPRL2/NPRL3/VPS33B/UBA52/ARL8A/NDUFC2/UBXN6/GBA/SPNS1/CTSA/AP2S1/CD63/SCARB1/GPR143/CLN3/AP1M1/TOM1/CLCN7/MCOLN1/ABCD1/ATP6V0C/BRI3	51
CC	GO:0098852	lytic vacuole membrane	51/1927	355/19717	0.003337412	0.027575218	0.020486968	ATP11B/GOPC/CMTM6/RAB14/ATP11C/TMEM30A/TRIM23/LNPEP/SLC30A4/TM6SF1/CPNE3/GNAQ/AP1G1/LMBRD1/TMEM106B/AP3B1/GNB4/WDR11/GRN/TMEM175/SEC13/RILP/VPS18/HPS6/ATP6V0A1/CTSD/BLOC1S1/ATP13A2/CTNS/NPRL2/NPRL3/VPS33B/UBA52/ARL8A/NDUFC2/UBXN6/GBA/SPNS1/CTSA/AP2S1/CD63/SCARB1/GPR143/CLN3/AP1M1/TOM1/CLCN7/MCOLN1/ABCD1/ATP6V0C/BRI3	51
CC	GO:0030120	vesicle coat	13/1927	58/19717	0.003389771	0.027575218	0.020486968	COPB1/FCHO2/SEC24A/AFTPH/SEC24B/TMED7/SEC23A/AP1G1/PEF1/SEC13/CLTB/AP2S1/COPE	13
CC	GO:0035861	site of double-strand break	13/1927	58/19717	0.003389771	0.027575218	0.020486968	RIF1/ATF2/SMC5/SMCHD1/ACTR2/SMARCAD1/HELB/RAD50/RNF168/RNF169/RNF138/NBN/MAD2L2	13
CC	GO:0030117	membrane coat	19/1927	101/19717	0.003907317	0.030322936	0.022528381	COPB1/FCHO2/SEC24A/AFTPH/SEC24B/TMED7/AP4E1/SEC23A/AP1G1/AP3B1/PEF1/SEC13/VPS18/CHMP4B/CLTB/CHMP2A/AP2S1/AP1M1/COPE	19
CC	GO:0048475	coated membrane	19/1927	101/19717	0.003907317	0.030322936	0.022528381	COPB1/FCHO2/SEC24A/AFTPH/SEC24B/TMED7/AP4E1/SEC23A/AP1G1/AP3B1/PEF1/SEC13/VPS18/CHMP4B/CLTB/CHMP2A/AP2S1/AP1M1/COPE	19
CC	GO:0032587	ruffle membrane	18/1927	94/19717	0.004027387	0.030322936	0.022528381	MTMR6/ITGAV/ADAM17/APC/SPATA13/MACF1/CDKL5/ITGB1/SPRY2/MTMR9/CLASP2/PSD3/APPL2/CFL1/NME1/CIB1/EPS8L1/PDXP	18
CC	GO:0010008	endosome membrane	65/1927	479/19717	0.004106638	0.030322936	0.022528381	PIKFYVE/ITCH/TAB2/LEPROT/ATP11B/VPS36/CMTM6/RAB14/SCYL2/ACAP2/SBF2/APPL1/SNX6/RAB11FIP2/STAM2/SNX16/GOLIM4/SNX13/USP8/NDFIP2/RAP2A/MAP3K7/SCAMP1/RABEP1/SLC30A4/LRP6/OSBPL11/RAB8B/NAPEPLD/VPS4B/APPL2/TMEM106B/TMEM175/VPS28/RILP/VPS18/HPS6/ATP6V0A1/CD320/CTSD/SLC39A4/ATP13A2/KREMEN2/COMMD1/VPS33B/UBA52/ARL8A/SNF8/GGA1/UBXN6/VAC14/CHMP4B/CHMP6/CHMP2A/AP2S1/CD63/SCAMP3/SNX8/HGS/PRAF2/MCOLN1/ATP6V0B/P…	65
CC	GO:0010494	cytoplasmic stress granule	14/1927	66/19717	0.004112056	0.030322936	0.022528381	ROCK1/PUM2/DHX36/DDX3X/DDX6/TIA1/C9orf72/LSM14A/MBNL1/CAPRIN1/PUM1/ZFAND1/NUFIP2/LARP4	14
CC	GO:0071013	catalytic step 2 spliceosome	17/1927	87/19717	0.004119038	0.030322936	0.022528381	SF3B1/CWC22/CDC40/PRPF4B/HNRNPH1/SLU7/CWC27/PNN/DDX5/RBMX/XAB2/SNRPB/PRPF6/LSM2/SNRPD2/DDX41/RALY	17
CC	GO:0005847	mRNA cleavage and polyadenylation specificity factor complex	6/1927	17/19717	0.004142806	0.030322936	0.022528381	NUDT21/CSNK1A1/CPSF6/ZC3H3/CPSF4/SSU72	6
CC	GO:0032592	integral component of mitochondrial membrane	15/1927	73/19717	0.00417486	0.030322936	0.022528381	RHOT1/SYNJ2BP/ABCB10/MFN1/TMEM177/SLC25A19/FIS1/CHCHD10/PPOX/TMEM11/TOMM40/CHCHD6/APOO/SCO2/TIMM17B	15
CC	GO:0090734	site of DNA damage	15/1927	73/19717	0.00417486	0.030322936	0.022528381	RIF1/ATF2/SMC5/SMCHD1/ACTR2/SMARCAD1/POLK/HELB/RAD50/RNF168/RNF169/RNF138/NBN/MAD2L2/ADPRHL2	15
CC	GO:0016363	nuclear matrix	20/1927	109/19717	0.004199523	0.030322936	0.022528381	MATR3/STAG1/PRPF40A/SMARCAD1/RAD21/PPIG/ARFGEF1/STAG2/GMCL1/MORC3/CLIC4/SMC3/JAK2/ATXN7/YY1/SATB1/CFL1/CSNK2B/ZNF703/RUVBL2	20
CC	GO:0005798	Golgi-associated vesicle	29/1927	178/19717	0.004203905	0.030322936	0.022528381	GOPC/RAB14/TMED5/ZDHHC17/COPB1/SEC24A/MCFD2/AFTPH/SEC24B/TMED7/CCDC88A/ERGIC2/LMAN1/RAB8B/YIPF5/SEC23A/USO1/AP1G1/ADAM10/TGOLN2/ZDHHC13/PEF1/SEC13/ACTR1A/YIF1A/CLTB/ARF1/COPE/YIF1B	29
CC	GO:0000314	organellar small ribosomal subunit	8/1927	28/19717	0.004272016	0.030322936	0.022528381	MRPS15/MRPS2/MRPS21/MRPS26/MRPS11/MRPS24/MRPS12/MRPS34	8
CC	GO:0005763	mitochondrial small ribosomal subunit	8/1927	28/19717	0.004272016	0.030322936	0.022528381	MRPS15/MRPS2/MRPS21/MRPS26/MRPS11/MRPS24/MRPS12/MRPS34	8
CC	GO:0034455	t-UTP complex	12/1927	53/19717	0.004388557	0.030847719	0.022918268	UTP14C/KRR1/SRFBP1/UTP23/WDR36/RRP7A/NOC2L/RRP9/IMP3/TBL3/NOC4L/IMP4	12
CC	GO:0005778	peroxisomal membrane	13/1927	60/19717	0.004620155	0.031857071	0.023668164	FAR1/RAB8B/ACSL4/PEX13/FIS1/DECR2/MPV17/ARF1/PEX14/PEX16/PEX10/MAP2K2/ABCD1	13
CC	GO:0031903	microbody membrane	13/1927	60/19717	0.004620155	0.031857071	0.023668164	FAR1/RAB8B/ACSL4/PEX13/FIS1/DECR2/MPV17/ARF1/PEX14/PEX16/PEX10/MAP2K2/ABCD1	13
CC	GO:0046540	U4/U6 x U5 tri-snRNP complex	14/1927	67/19717	0.004740878	0.032001371	0.023775371	SF3B1/CWC22/WBP4/CWC27/SNRPB/PRPF6/PRPF31/LSM2/SNRPD2/SF3B5/SF3B4/RNF113A/TXNL4A/LSM4	14
CC	GO:0097526	spliceosomal tri-snRNP complex	14/1927	67/19717	0.004740878	0.032001371	0.023775371	SF3B1/CWC22/WBP4/CWC27/SNRPB/PRPF6/PRPF31/LSM2/SNRPD2/SF3B5/SF3B4/RNF113A/TXNL4A/LSM4	14
CC	GO:0098573	intrinsic component of mitochondrial membrane	15/1927	74/19717	0.004773685	0.032001371	0.023775371	RHOT1/SYNJ2BP/ABCB10/MFN1/TMEM177/SLC25A19/FIS1/CHCHD10/PPOX/TMEM11/TOMM40/CHCHD6/APOO/SCO2/TIMM17B	15
CC	GO:0005686	U2 snRNP	18/1927	96/19717	0.005073125	0.033574182	0.024943889	SF3B1/CWC22/PRPF40A/CDC40/WBP4/CWC27/XAB2/SNRPB/PRPF6/PRPF31/LSM2/SNRPD2/SNRPC/SF3B5/SF3B4/RNF113A/TXNL4A/LSM4	18
CC	GO:0043596	nuclear replication fork	10/1927	41/19717	0.005147423	0.033574182	0.024943889	TOP1/SMARCAD1/SMARCA5/HELB/ERCC5/ZRANB3/ETAA1/PURA/TREX1/POLD2	10
CC	GO:0071162	CMG complex	10/1927	41/19717	0.005147423	0.033574182	0.024943889	TOP1/SMARCAD1/SMARCA5/HELB/ERCC5/ZRANB3/ETAA1/PURA/TREX1/POLD2	10
CC	GO:0031902	late endosome membrane	23/1927	134/19717	0.005327647	0.033985101	0.025249181	PIKFYVE/VPS36/SNX16/NDFIP2/SLC30A4/OSBPL11/VPS4B/TMEM106B/VPS28/RILP/VPS18/ATP13A2/VPS33B/ARL8A/SNF8/UBXN6/VAC14/CHMP4B/CHMP6/CHMP2A/CD63/HGS/MCOLN1	23
CC	GO:0044665	MLL1/2 complex	8/1927	29/19717	0.005402412	0.033985101	0.025249181	HCFC2/MGA/TAF1/MCRS1/PRPF31/LAS1L/RUVBL2/TAF6	8
CC	GO:0071339	MLL1 complex	8/1927	29/19717	0.005402412	0.033985101	0.025249181	HCFC2/MGA/TAF1/MCRS1/PRPF31/LAS1L/RUVBL2/TAF6	8
CC	GO:0005801	cis-Golgi network	14/1927	68/19717	0.005445127	0.033985101	0.025249181	COG3/HOOK3/TRIP11/TMED5/GOLIM4/FKTN/GOLGB1/MAN2A1/AKAP9/SLC10A7/SLC35C2/B3GAT3/TRAPPC3/TRAPPC6A	14
CC	GO:0071001	U4/U6 snRNP	14/1927	68/19717	0.005445127	0.033985101	0.025249181	SF3B1/CWC22/WBP4/CWC27/SNRPB/PRPF6/PRPF31/LSM2/SNRPD2/SF3B5/SF3B4/RNF113A/TXNL4A/LSM4	14
CC	GO:0031461	cullin-RING ubiquitin ligase complex	26/1927	158/19717	0.005672306	0.035100425	0.026077809	FBXL3/SPOPL/USP47/CUL5/DCAF17/KLHL8/CUL3/FBXO38/SPOP/KLHL20/CRBN/FBXL17/ZYG11B/ZSWIM6/DCAF10/CAND1/SPSB1/KLHL22/PEF1/COMMD1/DDA1/FBXW5/MAD2L2/UBE2S/FBXL15/ANAPC11	26
CC	GO:0008250	oligosaccharyltransferase complex	5/1927	13/19717	0.00583553	0.035501637	0.026375889	STT3B/DAD1/TREX1/OST4/KRTCAP2	5
CC	GO:0044233	mitochondria-associated endoplasmic reticulum membrane	5/1927	13/19717	0.00583553	0.035501637	0.026375889	PDZD8/ACSL4/ATG5/MBOAT7/RAB32	5
CC	GO:0015935	small ribosomal subunit	17/1927	90/19717	0.005884249	0.035501637	0.026375889	DDX3X/EIF2A/DHX29/LARP4/EIF3G/MRPS15/MRPS2/EIF3K/UBA52/RPS15/MRPS21/EIF3I/MRPS26/MRPS11/MRPS24/MRPS12/MRPS34	17
CC	GO:0000811	GINS complex	10/1927	42/19717	0.006176222	0.036955243	0.027455844	TOP1/SMARCAD1/SMARCA5/HELB/ERCC5/ZRANB3/ETAA1/PURA/TREX1/POLD2	10
CC	GO:0022624	proteasome accessory complex	7/1927	24/19717	0.006547064	0.038853067	0.028865829	PSMD5/PSMD9/PSMC4/PSMD3/PSMD8/PSMD4/ADRM1	7
CC	GO:0017053	transcriptional repressor complex	16/1927	84/19717	0.006821414	0.039828257	0.029590345	REST/SP3/ARID4A/SIRT1/N4BP2L2/SMARCA5/NCOR1/MIER1/SP1/TBL1XR1/GATAD2A/SIRT2/MBD3/GPS2/LIN37/SUV39H1	16
CC	GO:0120111	neuron projection cytoplasm	16/1927	84/19717	0.006821414	0.039828257	0.029590345	ABHD13/SPAST/KIF5B/PAFAH1B1/CDKL5/HIF1A/PURA/UHMK1/AP3B1/BLOC1S1/RANGAP1/SOD1/ARL8A/ABHD12/BLOC1S3/HSPB1	16
CC	GO:0005657	replication fork	14/1927	70/19717	0.007105165	0.040826505	0.030331992	TOP1/SMARCAD1/SMARCA5/HELB/WRN/ERCC5/ZRANB3/ETAA1/NBN/PURA/RFC2/DMAP1/TREX1/POLD2	14
CC	GO:0005687	U4 snRNP	14/1927	70/19717	0.007105165	0.040826505	0.030331992	SF3B1/CWC22/WBP4/CWC27/SNRPB/PRPF6/PRPF31/LSM2/SNRPD2/SF3B5/SF3B4/RNF113A/TXNL4A/LSM4	14
CC	GO:0031261	DNA replication preinitiation complex	10/1927	43/19717	0.007358025	0.041618826	0.030920646	TOP1/SMARCAD1/SMARCA5/HELB/ERCC5/ZRANB3/ETAA1/PURA/TREX1/POLD2	10
CC	GO:1902562	H4 histone acetyltransferase complex	10/1927	43/19717	0.007358025	0.041618826	0.030920646	EPC2/EPC1/MAP3K7/ING3/MSL2/MCRS1/ACTB/DMAP1/RUVBL2/POLE4	10
CC	GO:0000123	histone acetyltransferase complex	16/1927	85/19717	0.007660176	0.042991994	0.031940839	EPC2/RSF1/TAF2/EPC1/MAP3K7/PHF10/ING3/MSL2/MCRS1/ACTB/TAF10/DMAP1/TAF6L/RUVBL2/TAF6/POLE4	16
CC	GO:1905348	endonuclease complex	9/1927	37/19717	0.007940524	0.044222608	0.032855122	DICER1/RPP25/LAS1L/TARBP2/TSEN54/TSEN34/POP7/RPP21/HSD17B10	9
CC	GO:0000428	DNA-directed RNA polymerase complex	19/1927	108/19717	0.00821313	0.044480794	0.03304694	TAF2/GTF2A1/GTF2H3/CTR9/ERCC4/CDC73/TAF1/TAF1L/POLRMT/TAF10/PAF1/ZNF768/TAF6L/POLR2F/TAF6/POLR2I/POLR2L/POLR2E/POLR2J	19
CC	GO:0030686	90S preribosome	8/1927	31/19717	0.008330383	0.044480794	0.03304694	SRFBP1/WDR36/RRP7A/NOC2L/IMP3/TBL3/NOC4L/IMP4	8
CC	GO:0035327	transcriptionally active chromatin	7/1927	25/19717	0.008339677	0.044480794	0.03304694	TTC37/AFF4/PSIP1/CTR9/EXOSC5/PAF1/EXOSC4	7
CC	GO:0005750	mitochondrial respiratory chain complex III	5/1927	14/19717	0.008355508	0.044480794	0.03304694	CYC1/BCS1L/UQCRQ/UQCRC1/UQCR10	5
CC	GO:0038201	TOR complex	5/1927	14/19717	0.008355508	0.044480794	0.03304694	SESN3/RICTOR/PRR5/TELO2/MLST8	5
CC	GO:0045275	respiratory chain complex III	5/1927	14/19717	0.008355508	0.044480794	0.03304694	CYC1/BCS1L/UQCRQ/UQCRC1/UQCR10	5
CC	GO:0097525	spliceosomal snRNP complex	28/1927	179/19717	0.008482484	0.044827144	0.033304261	SF3B1/CWC22/PRPF40A/CWF19L2/CDC40/PRPF4B/HNRNPH1/WBP4/SLU7/CWC27/PNN/DDX5/RBMX/XAB2/SNRPA/SNRPB/PRPF6/PRPF31/LSM2/SNRPD2/SNRPC/DDX41/SF3B5/SF3B4/RNF113A/TXNL4A/RALY/LSM4	28
CC	GO:0005656	nuclear pre-replicative complex	10/1927	44/19717	0.008707023	0.045351689	0.033693971	TOP1/SMARCAD1/SMARCA5/HELB/ERCC5/ZRANB3/ETAA1/PURA/TREX1/POLD2	10
CC	GO:0036387	pre-replicative complex	10/1927	44/19717	0.008707023	0.045351689	0.033693971	TOP1/SMARCAD1/SMARCA5/HELB/ERCC5/ZRANB3/ETAA1/PURA/TREX1/POLD2	10
CC	GO:0000974	Prp19 complex	17/1927	94/19717	0.009144773	0.04729154	0.03513518	SF3B1/CWC22/CDC40/PRPF4B/HNRNPH1/SLU7/CWC27/PNN/DDX5/RBMX/XAB2/SNRPB/PRPF6/LSM2/SNRPD2/DDX41/RALY	17
CC	GO:0032040	small-subunit processome	9/1927	38/19717	0.009522558	0.048887745	0.036321078	UTP14C/KRR1/UTP23/WDR36/RRP9/IMP3/TBL3/NOC4L/IMP4	9
CC	GO:0000784	nuclear chromosome, telomeric region	21/1927	125/19717	0.00958848	0.048887745	0.036321078	ATRX/TNKS2/SMCHD1/LIG4/RAD50/BRCA2/THOC2/ERCC4/NBN/CDC73/PURA/ATM/TERF1/PPP1CB/ATR/PPP1CA/SIRT7/TELO2/THOC6/NHP2/SIRT6	21
CC	GO:0030135	coated vesicle	41/1927	289/19717	0.009694825	0.049084287	0.036467099	PIK3C2A/GOPC/RAB14/SCYL2/TMED5/COPB1/FCHO2/SEC24A/MCFD2/AFTPH/SEC24B/DENND1B/TMED7/CCDC88A/SCAMP1/ERGIC2/LMAN1/RAB8B/YIPF5/SEC23A/USO1/NUMB/AP1G1/LMBRD1/TGOLN2/AP3B1/PEF1/SEC13/VPS18/ACTR1A/VPS33B/YIF1A/RAB3A/CLTB/REEP6/ARF1/AP2S1/AP1M1/COPE/YIF1B/BCAP31	41
CC	GO:0030496	midbody	27/1927	173/19717	0.009899193	0.049413747	0.036711871	BIRC6/SPAST/MBD5/TOPORS/RDX/EXOC5/CLIC4/USP8/RAP2A/PKN2/TXNDC9/PIK3C3/USP3/KIF20B/VPS4B/CYLD/CTDP1/PDXP/SIRT2/MICAL1/ARL8A/JTB/CHMP4B/ALKBH4/PIN1/GDI1/CCDC124	27
CC	GO:0005849	mRNA cleavage factor complex	6/1927	20/19717	0.010054248	0.049413747	0.036711871	NUDT21/CSNK1A1/CPSF6/ZC3H3/CPSF4/SSU72	6
CC	GO:0035267	NuA4 histone acetyltransferase complex	6/1927	20/19717	0.010054248	0.049413747	0.036711871	EPC2/EPC1/ING3/ACTB/DMAP1/RUVBL2	6
CC	GO:0043189	H4/H2A histone acetyltransferase complex	6/1927	20/19717	0.010054248	0.049413747	0.036711871	EPC2/EPC1/ING3/ACTB/DMAP1/RUVBL2	6
CC	GO:0000407	phagophore assembly site	8/1927	32/19717	0.010175937	0.049413747	0.036711871	RB1CC1/NBR1/ATG2B/PIK3C3/ATG5/SQSTM1/WDR45/ULK3	8
CC	GO:0031301	integral component of organelle membrane	48/1927	350/19717	0.010214046	0.049413747	0.036711871	ZDHHC20/LEMD3/SAMD8/SEC62/FAR1/FKTN/RHOT1/ERGIC2/CSGALNACT2/SLC35A3/SLC35A5/SGMS1/PEX13/ACER2/SYNJ2BP/ABCB10/MFN1/TRAM1/SLC35A2/PIGU/SLC35A4/TMEM177/SLC25A19/STX10/ATP13A2/FIS1/DPM2/RFNG/BSCL2/POMGNT1/YIF1A/CHCHD10/PPOX/TMEM11/FKBP8/PEX16/TOMM40/CHCHD6/CLN3/APOO/TECR/ALG3/YIF1B/SCO2/TIMM17B/DPM3/ABCD1/BCAP31	48
CC	GO:0097542	ciliary tip	10/1927	45/19717	0.010237655	0.049413747	0.036711871	TTC21B/CDKL5/IFT80/TTC30B/IFT88/CYLD/WDR35/WDR34/ULK3/DYNLRB1	10
CC	GO:0000808	origin recognition complex	11/1927	52/19717	0.010590303	0.050777348	0.037724956	TOP1/SMARCAD1/SMARCA5/HELB/ERCC5/ZRANB3/ETAA1/PURA/LRWD1/TREX1/POLD2	11
CC	GO:0005669	transcription factor TFIID complex	9/1927	39/19717	0.011331159	0.053972099	0.040098492	TAF2/GTF2A1/GTF2H3/ERCC4/TAF1/TAF1L/TAF10/TAF6L/TAF6	9
CC	GO:0005779	integral component of peroxisomal membrane	5/1927	15/19717	0.011539329	0.054249835	0.040304835	FAR1/PEX13/FIS1/PEX16/ABCD1	5
CC	GO:0031231	intrinsic component of peroxisomal membrane	5/1927	15/19717	0.011539329	0.054249835	0.040304835	FAR1/PEX13/FIS1/PEX16/ABCD1	5
CC	GO:0000164	protein phosphatase type 1 complex	4/1927	10/19717	0.011786965	0.054703607	0.040641965	SHOC2/NCK1/PPP1CB/PPP1CA	4
CC	GO:0070938	contractile ring	4/1927	10/19717	0.011786965	0.054703607	0.040641965	UTRN/KIF20B/PDXP/ALKBH4	4
CC	GO:0030880	RNA polymerase complex	19/1927	112/19717	0.012030758	0.055479421	0.041218354	TAF2/GTF2A1/GTF2H3/CTR9/ERCC4/CDC73/TAF1/TAF1L/POLRMT/TAF10/PAF1/ZNF768/TAF6L/POLR2F/TAF6/POLR2I/POLR2L/POLR2E/POLR2J	19
CC	GO:0042555	MCM complex	11/1927	53/19717	0.01221457	0.055618545	0.041321717	TOP1/SMARCAD1/SMARCA5/HELB/ERCC5/MCM9/ZRANB3/ETAA1/PURA/TREX1/POLD2	11
CC	GO:0097373	MCM core complex	11/1927	53/19717	0.01221457	0.055618545	0.041321717	TOP1/SMARCAD1/SMARCA5/HELB/ERCC5/MCM9/ZRANB3/ETAA1/PURA/TREX1/POLD2	11
CC	GO:0000930	gamma-tubulin complex	6/1927	21/19717	0.012934264	0.058527547	0.043482955	TOPORS/CEP290/TUBGCP3/CENPJ/TUBG1/UXT	6
CC	GO:0000792	heterochromatin	16/1927	91/19717	0.014571899	0.065528293	0.048684149	ATRX/MPHOSPH8/SMCHD1/BIRC2/SIRT1/SMARCAD1/TOP2B/SUZ12/DDX6/SATB1/SIRT2/MBD3/SIRT7/LRWD1/SIRT6/SUV39H1	16
MF	GO:0003954	NADH dehydrogenase activity	24/1898	46/17697	3.51E-12	1.17E-09	1.03E-09	NDUFA12/NDUFA6/NDUFB9/NDUFB1/NDUFA8/NDUFC2/NDUFB8/NDUFV3/NDUFA2/NDUFC1/NDUFS3/NDUFS5/NDUFV1/NDUFA7/NDUFB2/NDUFS8/NDUFB4/NDUFS6/NDUFA3/NDUFA1/NDUFA13/NDUFS7/NDUFB10/NDUFB7	24
MF	GO:0008137	NADH dehydrogenase (ubiquinone) activity	24/1898	46/17697	3.51E-12	1.17E-09	1.03E-09	NDUFA12/NDUFA6/NDUFB9/NDUFB1/NDUFA8/NDUFC2/NDUFB8/NDUFV3/NDUFA2/NDUFC1/NDUFS3/NDUFS5/NDUFV1/NDUFA7/NDUFB2/NDUFS8/NDUFB4/NDUFS6/NDUFA3/NDUFA1/NDUFA13/NDUFS7/NDUFB10/NDUFB7	24
MF	GO:0050136	NADH dehydrogenase (quinone) activity	24/1898	46/17697	3.51E-12	1.17E-09	1.03E-09	NDUFA12/NDUFA6/NDUFB9/NDUFB1/NDUFA8/NDUFC2/NDUFB8/NDUFV3/NDUFA2/NDUFC1/NDUFS3/NDUFS5/NDUFV1/NDUFA7/NDUFB2/NDUFS8/NDUFB4/NDUFS6/NDUFA3/NDUFA1/NDUFA13/NDUFS7/NDUFB10/NDUFB7	24
MF	GO:0016655	oxidoreductase activity, acting on NAD(P)H, quinone or similar compound as acceptor	25/1898	60/17697	6.08E-10	1.52E-07	1.34E-07	NDUFA12/NDUFA6/NDUFB9/NDUFB1/NDUFA8/NDUFC2/NDUFB8/NDUFV3/NDUFA2/NDUFC1/NDUFS3/NDUFS5/NDUFV1/NDUFA7/NDUFB2/NDUFS8/DCXR/NDUFB4/NDUFS6/NDUFA3/NDUFA1/NDUFA13/NDUFS7/NDUFB10/NDUFB7	25
MF	GO:0019787	ubiquitin-like protein transferase activity	85/1898	422/17697	6.28E-09	1.25E-06	1.10E-06	RANBP2/UBR1/FBXL3/BIRC6/UBR3/PJA2/SHPRH/BIRC2/TRIP12/RC3H2/HECTD2/CUL5/ITCH/SMURF2/FBXO3/VHL/MIB1/CUL3/G2E3/TOPORS/FBXO11/FBXW2/MED1/RNF111/PIAS1/MYCBP2/UBE2W/HECTD1/KLHL20/PELI1/RNF168/NEDD4/UBE3A/RNF138/ZFP91/FBXL17/TRIM23/BARD1/RBBP6/ZNF451/HERC4/SH3RF1/UBR2/XIAP/ANKIB1/UBR5/RNF170/RNF6/CBL/UBA3/RNF38/TRIM33/RNF217/RMND5A/TRIM13/UBE2Q2/MSL2/FBXO21/KIAA1586/TAF1/TRIM5/CBX4/RNF220/TRIM11/UBE2I/I…	85
MF	GO:0032182	ubiquitin-like protein binding	30/1898	96/17697	3.75E-08	6.24E-06	5.50E-06	BIRC2/NR3C1/UBXN7/CASP8AP2/VPS36/DCUN1D1/USPL1/RNF111/NBR1/TDG/RNF168/NEDD4/UBXN2B/UBR5/USP16/WDR48/USP25/CBX4/SQSTM1/VPS28/NSFL1C/SIRT2/ZFAND2B/ASCC2/TOLLIP/ADRM1/RAD23A/SHARPIN/IKBKG/HSPB1	30
MF	GO:0004842	ubiquitin-protein transferase activity	77/1898	397/17697	1.67E-07	2.38E-05	2.10E-05	UBR1/FBXL3/BIRC6/UBR3/PJA2/SHPRH/BIRC2/TRIP12/RC3H2/HECTD2/CUL5/ITCH/SMURF2/FBXO3/VHL/MIB1/CUL3/G2E3/TOPORS/FBXO11/FBXW2/MED1/RNF111/MYCBP2/UBE2W/HECTD1/KLHL20/PELI1/RNF168/NEDD4/UBE3A/RNF138/ZFP91/FBXL17/TRIM23/BARD1/RBBP6/HERC4/SH3RF1/UBR2/XIAP/ANKIB1/UBR5/RNF170/RNF6/CBL/RNF38/TRIM33/RNF217/RMND5A/TRIM13/UBE2Q2/MSL2/FBXO21/TAF1/TRIM5/RNF220/TRIM11/IRF2BP1/RNF25/RNF126/RNF181/NOSIP/MGRN1/RNF187…	77
MF	GO:0043021	ribonucleoprotein complex binding	34/1898	133/17697	1.04E-06	0.000118607	0.000104458	ITCH/NAA16/SECISBP2L/NMD3/RICTOR/DDX3X/SRP72/PHF6/EIF2A/IMPACT/DHX29/UHMK1/CPSF6/ABCE1/YTHDF3/DDX5/EIF5A/NME1/PPP1CA/SNRPA/ERAL1/SNRPB/PRPF6/CSNK2B/EIF3K/RPLP1/PRPF31/SNRPC/TIMM50/EEFSEC/EIF6/PQBP1/ZNF593/NAA10	34
MF	GO:0004386	helicase activity	39/1898	163/17697	1.07E-06	0.000118607	0.000104458	CHD9/SETX/ATRX/SHPRH/SMARCAD1/DHX36/BTAF1/DICER1/CHD2/SMARCA5/DDX21/HELB/RAD50/DDX46/RECQL/WRN/DDX18/DDX3X/DDX6/MCM9/CHD1/YTHDC2/ZRANB3/ASCC3/DDX50/NBN/DDX17/FANCM/DHX29/SMARCA2/INO80/DDX52/DDX5/RFC2/DDX54/DDX49/DDX56/DDX41/RUVBL2	39
MF	GO:0016651	oxidoreductase activity, acting on NAD(P)H	31/1898	118/17697	1.63E-06	0.000162983	0.00014354	NDUFA12/NDUFA6/NDUFB9/DHDH/CYB5R3/MICAL1/NDUFB1/NDUFA8/NDUFC2/NDUFB8/NDUFV3/NDUFA2/NDUFC1/NDUFS3/TXNRD2/NDUFS5/NDUFV1/AIFM1/POR/NDUFA7/NDUFB2/NDUFS8/DCXR/NDUFB4/NDUFS6/NDUFA3/NDUFA1/NDUFA13/NDUFS7/NDUFB10/NDUFB7	31
MF	GO:0043130	ubiquitin binding	23/1898	76/17697	2.65E-06	0.000240466	0.00021178	BIRC2/UBXN7/VPS36/NBR1/RNF168/NEDD4/UBXN2B/UBR5/USP16/WDR48/USP25/SQSTM1/VPS28/NSFL1C/SIRT2/ZFAND2B/ASCC2/TOLLIP/ADRM1/RAD23A/SHARPIN/IKBKG/HSPB1	23
MF	GO:0140297	DNA-binding transcription factor binding	63/1898	351/17697	2.83E-05	0.002190311	0.001929026	CREB1/JMJD1C/LATS1/ATF2/MED13/TCF12/RB1/NCOA3/RBL2/STRN/GABPA/TRIP12/SIRT1/GTF2A1/NFE2L2/NCOA2/BBS10/MED1/MIER3/NCOR1/PIAS1/NRIP1/MIER1/MEF2A/MTDH/NCOA1/SP1/YAP1/MGA/NCOA4/RNF6/HIF1A/UBA3/CNOT1/MEF2C/NCOA7/TAF1/TCF4/TLE4/DDX5/KDM3A/NSD1/MED17/CTDP1/DDX54/ACTB/PSMD9/RNF25/DDRGK1/PRPF6/TAF10/CRTC2/ZNF703/MED25/NOC2L/DMAP1/WBP2/MAP3K10/MAD2L2/BRMS1/TAF6/DAPK3/USF2	63
MF	GO:0008536	Ran GTPase binding	14/1898	39/17697	2.85E-05	0.002190311	0.001929026	RANBP2/RGPD3/RGPD4/RGPD1/IPO8/MYCBP2/IPO5/IPO11/RGPD6/IPO7/RGPD5/XPO1/RANGAP1/IPO13	14
MF	GO:0140030	modification-dependent protein binding	32/1898	144/17697	4.66E-05	0.003324779	0.002928162	ATRX/KDM5A/MPHOSPH8/PHIP/ATAD2B/TAB2/ZBTB1/SUZ12/RNF168/USP15/RNF169/SPIN1/CHD1/MBTD1/ZRANB3/ING3/IDE/AGL/TAF1/PSME4/TAF1L/CBX4/SQSTM1/TNIP2/ZFAND2B/PSMD4/LRWD1/AGAP3/UBL7/RAD23A/SHARPIN/IKBKG	32
MF	GO:0016896	exoribonuclease activity, producing 5'-phosphomonoesters	13/1898	36/17697	5.11E-05	0.003401783	0.00299598	XRN1/DIS3/CNOT8/DCP2/PAN3/XRN2/CNOT1/CNOT6L/CNOT6/CNOT2/EXOSC5/EXOSC4/ERI3	13
MF	GO:0030695	GTPase regulator activity	55/1898	304/17697	7.11E-05	0.004192695	0.003692543	RANBP2/RGPD3/RGPD4/RASA2/MYO9A/RASA1/SOS1/DOCK4/RGPD1/ACAP2/ARHGAP5/ARHGEF12/RABGAP1/GAPVD1/IPO5/ARHGAP12/RAB3GAP2/NF1/RAB3GAP1/RGPD6/IPO7/EVI5/RIN2/RGPD5/RABEP1/TBC1D15/AGFG1/ARHGAP18/EIF5/ERRFI1/SLIT2/SEC23A/ARHGAP42/STARD13/GNAQ/RP2/NRP1/PLCB1/ITGB1BP1/SIRPA/TBC1D25/TBCD/RANGAP1/TBC1D10B/ARHGAP8/NPRL2/NPRL3/RABEP2/ARFGAP1/AGAP3/ARL2/ARHGDIA/GDI1/GPS1/GPS2	55
MF	GO:0140296	general transcription initiation factor binding	14/1898	42/17697	7.34E-05	0.004192695	0.003692543	BDP1/TAF2/GTF2A1/TAF1B/AHR/ERCC4/CAND1/TAF1/TCF4/TAF1L/CTDP1/BRF1/EDF1/RUVBL2	14
MF	GO:0003713	transcription coactivator activity	57/1898	319/17697	7.56E-05	0.004192695	0.003692543	KDM5A/MED13/RB1/MAML2/NCOA3/BIRC2/GABPA/JMY/TRIP11/ZEB1/SP4/ZFX/GTF2A1/NCOA2/NR1D2/NR2C2/MED1/HCFC2/PIAS1/MYSM1/NRIP1/MEF2A/MTDH/NPAT/NCOA1/CCAR1/UBE3A/SERTAD2/YAP1/USP16/MED23/NCOA4/YY1/DDX17/SMARCA2/NCOA7/TAF1/MED17/MED26/NRL/SOX10/PCBD1/PSMD9/NFKBIB/NFYC/PRPF6/UBE2L3/E4F1/EDF1/WBP2/TAF6L/PMF1/NR1H2/NME2/SCAND1/GPS2/PQBP1	57
MF	GO:0004532	exoribonuclease activity	13/1898	38/17697	9.76E-05	0.005011474	0.004413649	XRN1/DIS3/CNOT8/DCP2/PAN3/XRN2/CNOT1/CNOT6L/CNOT6/CNOT2/EXOSC5/EXOSC4/ERI3	13
MF	GO:0060589	nucleoside-triphosphatase regulator activity	60/1898	344/17697	0.00010043	0.005011474	0.004413649	RANBP2/RGPD3/RGPD4/RASA2/MYO9A/RASA1/SOS1/DOCK4/RGPD1/ACAP2/ARHGAP5/DNAJC10/ARHGEF12/RABGAP1/GAPVD1/IPO5/ARHGAP12/RAB3GAP2/NF1/RAB3GAP1/RGPD6/IPO7/EVI5/RIN2/RGPD5/RABEP1/TBC1D15/AGFG1/ARHGAP18/EIF5/ERRFI1/SLIT2/SEC23A/ARHGAP42/FNIP1/STARD13/GNAQ/TOR1AIP1/RP2/NRP1/PLCB1/ITGB1BP1/SIRPA/TBC1D25/TBCD/RANGAP1/TBC1D10B/ARHGAP8/NPRL2/NPRL3/RABEP2/RAB3A/ARFGAP1/AGAP3/ARL2/ARHGDIA/GDI1/GPS1/HSPBP1/GPS2	60
MF	GO:0140098	catalytic activity, acting on RNA	66/1898	390/17697	0.000117305	0.005574785	0.004909762	XRN1/DIS3/DHX36/DICER1/ALKBH8/CNOT8/DCP2/DDX21/DDX46/DDX18/PAN3/DDX3X/XRN2/DDX6/YTHDC2/SLU7/DDX50/DDX17/FANCM/DHX29/METTL14/TGS1/CNOT1/CNOT6L/CNOT6/TRDMT1/ABCE1/DDX52/CNOT2/DDX5/TRMT11/DUS3L/POLRMT/QTRT1/DALRD3/DDX54/PUS1/TRMT1/TRMT2A/RPP25/EXOSC5/TARS2/DDX49/MEPCE/DDX56/FARSA/DDX41/FTSJ1/POLR2F/METTL1/TSEN54/TSEN34/EXOSC4/TRMT61A/ENDOG/RNASEH2A/POLR2I/RNASEK/PTRH1/POLR2L/POLR2E/POLR2J/POP7/DUS1L…	66
MF	GO:0031593	polyubiquitin modification-dependent protein binding	15/1898	51/17697	0.000202859	0.009202437	0.008104667	TAB2/ZBTB1/RNF168/RNF169/ZRANB3/AGL/SQSTM1/TNIP2/ZFAND2B/PSMD4/AGAP3/UBL7/RAD23A/SHARPIN/IKBKG	15
MF	GO:0042393	histone binding	38/1898	197/17697	0.000238933	0.010143249	0.008933249	ATRX/KDM5A/MPHOSPH8/PHIP/ATAD2B/SIRT1/RSF1/SPTY2D1/SUZ12/CHD2/SMARCA5/MYSM1/DEK/RNF168/USP15/SPIN1/CHD1/MBTD1/IPO7/TBL1XR1/PHF6/JAK2/PHF10/SFMBT2/USP3/USP16/ASF1A/ING3/SMARCA2/TAF1/INO80/PSME4/PWWP2A/TAF1L/CBX4/VPS72/NOC2L/LRWD1	38
MF	GO:0140097	catalytic activity, acting on DNA	41/1898	218/17697	0.000243926	0.010143249	0.008933249	CHD9/SETX/ATRX/REV1/TOP1/SMARCAD1/TOP2B/POLK/DHX36/DICER1/CHD2/LIG4/HELB/RAD50/RECQL/WRN/DDX3X/TDG/ERCC5/MCM9/CHD1/ZRANB3/ASCC3/ERCC4/REV3L/NBN/METTL4/TERF1/INO80/RFC2/NME1/LIG1/SMUG1/TREX1/MUTYH/RUVBL2/POLE4/ENDOG/POLD2/NTHL1/APEX2	41
MF	GO:0061629	RNA polymerase II-specific DNA-binding transcription factor binding	49/1898	277/17697	0.000297872	0.011891038	0.010472542	CREB1/JMJD1C/LATS1/ATF2/MED13/RB1/NCOA3/RBL2/STRN/TRIP12/SIRT1/GTF2A1/NFE2L2/NCOA2/BBS10/MED1/MIER3/NCOR1/PIAS1/NRIP1/MIER1/MTDH/NCOA1/SP1/MGA/NCOA4/RNF6/HIF1A/UBA3/CNOT1/NCOA7/TAF1/DDX5/KDM3A/NSD1/MED17/CTDP1/DDX54/ACTB/RNF25/DDRGK1/PRPF6/TAF10/MED25/DMAP1/WBP2/MAD2L2/BRMS1/TAF6	49
MF	GO:0061659	ubiquitin-like protein ligase activity	43/1898	235/17697	0.000324549	0.012457702	0.010971608	UBR1/FBXL3/UBR3/PJA2/SHPRH/BIRC2/ITCH/SMURF2/VHL/TOPORS/MED1/RNF111/PIAS1/MYCBP2/PELI1/NEDD4/UBE3A/RNF138/FBXL17/RBBP6/ZNF451/SH3RF1/UBR2/XIAP/ANKIB1/UBR5/RNF170/RNF6/CBL/RNF217/TRIM13/MSL2/KIAA1586/RNF220/TRIM11/IRF2BP1/RNF25/RNF126/RNF181/NOSIP/MGRN1/STUB1/ANAPC11	43
MF	GO:0048487	beta-tubulin binding	12/1898	38/17697	0.000420789	0.015553592	0.013698185	TAOK1/SPAST/APPL1/SMC3/ADNP/GABARAP/TBCD/ARL8A/MAP1S/PEX14/UXT/EMD	12
MF	GO:0008408	3'-5' exonuclease activity	15/1898	55/17697	0.000501156	0.017862633	0.015731778	DIS3/CNOT8/RAD50/WRN/PAN3/XRN2/CNOT1/CNOT6L/CNOT6/CNOT2/EXOSC5/TREX1/EXOSC4/ERI3/APEX2	15
MF	GO:0000175	3'-5'-exoribonuclease activity	11/1898	34/17697	0.000576679	0.019305173	0.017002236	DIS3/CNOT8/PAN3/XRN2/CNOT1/CNOT6L/CNOT6/CNOT2/EXOSC5/EXOSC4/ERI3	11
MF	GO:0031267	small GTPase binding	70/1898	443/17697	0.000582135	0.019305173	0.017002236	ROCK2/RANBP2/DENND4A/ROCK1/RGPD3/RGPD4/RAPGEF6/SOS1/DOCK4/RGPD1/ACAP2/DENND4C/SPATA13/SBF2/STRN3/RAB11FIP2/ARHGEF12/IPO8/MYCBP2/RABGAP1/PAK2/ABI2/EXOC5/ITSN2/IPO5/DENND1B/RAB3GAP2/IPO11/RAB3GAP1/C9orf72/RGPD6/IPO7/PKN2/EVI5/RIN2/CDKL5/RGPD5/TBC1D15/DOCK11/ERRFI1/BICD1/USP33/XPO1/AP1G1/SOS2/RILP/CIB1/TBC1D25/HPS6/EPS8L1/RANGAP1/RILPL1/TBC1D10B/MICAL1/SOD1/LSM2/GGA1/TRAPPC3/MAP3K11/MLPH/RABGGTA/PAK…	70
MF	GO:0019783	ubiquitin-like protein-specific protease activity	26/1898	124/17697	0.00059966	0.019305173	0.017002236	USP34/USP47/OTUD4/USP12/USP37/USPL1/VCPIP1/SENP6/SENP7/MYSM1/USP15/USP8/USP1/TANK/SENP1/USP24/USP3/USP16/OTUD6B/USP33/USP28/USP25/CYLD/STAMBPL1/OTUD5/JOSD2	26
MF	GO:0035257	nuclear hormone receptor binding	30/1898	152/17697	0.000696326	0.021716679	0.01912607	JMJD1C/LATS1/MED13/RB1/NCOA3/STRN/TRIP12/SIRT1/NCOA2/MED1/NCOR1/PIAS1/NRIP1/NCOA1/NCOA4/RNF6/HIF1A/UBA3/CNOT1/NCOA7/TAF1/DDX5/KDM3A/NSD1/MED17/DDX54/PRPF6/TAF10/MED25/WBP2	30
MF	GO:0016796	exonuclease activity, active with either ribo- or deoxyribonucleic acids and producing 5'-phosphomonoesters	15/1898	57/17697	0.000756162	0.021725477	0.019133819	XRN1/DIS3/CNOT8/DCP2/PAN3/XRN2/CNOT1/CNOT6L/CNOT6/CNOT2/EXOSC5/TREX1/EXOSC4/ERI3/APEX2	15
MF	GO:0003678	DNA helicase activity	19/1898	81/17697	0.000765376	0.021725477	0.019133819	CHD9/SETX/ATRX/SMARCAD1/DHX36/CHD2/HELB/RAD50/RECQL/WRN/DDX3X/MCM9/CHD1/ZRANB3/ASCC3/NBN/INO80/RFC2/RUVBL2	19
MF	GO:0032183	SUMO binding	7/1898	16/17697	0.000768672	0.021725477	0.019133819	NR3C1/CASP8AP2/USPL1/RNF111/TDG/CBX4/TOLLIP	7
MF	GO:0004709	MAP kinase kinase kinase activity	10/1898	30/17697	0.000783685	0.021725477	0.019133819	TAOK1/MAP3K2/MAP4K5/MAP3K1/MAP3K7/MAP3K4/TAOK3/MAP3K11/MAP3K10/MAP3K6	10
MF	GO:0008094	DNA-dependent ATPase activity	24/1898	114/17697	0.000899487	0.02426183	0.021367607	CHD9/SETX/ATRX/SMARCAD1/TOP2B/DHX36/BPTF/CHD2/SMARCA5/HELB/RAD50/RECQL/WRN/GTF2H3/DDX3X/MCM9/CHD1/ZRANB3/ASCC3/NBN/SMARCA2/INO80/RFC2/RUVBL2	24
MF	GO:0070530	K63-linked polyubiquitin modification-dependent protein binding	8/1898	21/17697	0.000971315	0.0255098	0.022466705	TAB2/ZBTB1/RNF168/RNF169/ZRANB3/SQSTM1/TNIP2/IKBKG	8
MF	GO:0061630	ubiquitin protein ligase activity	40/1898	226/17697	0.00100908	0.025752873	0.022680782	UBR1/FBXL3/UBR3/PJA2/SHPRH/BIRC2/ITCH/SMURF2/VHL/TOPORS/MED1/RNF111/MYCBP2/PELI1/NEDD4/UBE3A/RNF138/FBXL17/RBBP6/SH3RF1/UBR2/XIAP/ANKIB1/UBR5/RNF170/RNF6/CBL/RNF217/TRIM13/MSL2/RNF220/TRIM11/IRF2BP1/RNF25/RNF126/RNF181/NOSIP/MGRN1/STUB1/ANAPC11	40
MF	GO:0017016	Ras GTPase binding	67/1898	429/17697	0.001032179	0.025752873	0.022680782	ROCK2/RANBP2/DENND4A/ROCK1/RGPD3/RGPD4/RAPGEF6/SOS1/DOCK4/RGPD1/ACAP2/DENND4C/SPATA13/SBF2/STRN3/RAB11FIP2/ARHGEF12/IPO8/MYCBP2/RABGAP1/PAK2/ABI2/EXOC5/ITSN2/IPO5/DENND1B/RAB3GAP2/IPO11/RAB3GAP1/C9orf72/RGPD6/IPO7/PKN2/EVI5/RIN2/CDKL5/RGPD5/TBC1D15/DOCK11/BICD1/USP33/XPO1/AP1G1/SOS2/RILP/CIB1/TBC1D25/HPS6/EPS8L1/RANGAP1/TBC1D10B/MICAL1/SOD1/LSM2/TRAPPC3/MAP3K11/MLPH/RABGGTA/PAK4/IPO13/FGD1/TRAPPC…	67
MF	GO:0034212	peptide N-acetyltransferase activity	18/1898	77/17697	0.001086701	0.026451883	0.023296405	EPC2/ATF2/NCOA3/RSF1/EPC1/NAA16/BRCA2/CLOCK/NCOA1/PHF10/ING3/NAA25/TAF1/TAF1L/MCRS1/TAF10/TAF6L/NAA10	18
MF	GO:0045296	cadherin binding	54/1898	331/17697	0.001129571	0.026840747	0.023638882	SLK/EIF4G2/TMOD3/KTN1/KIF5B/RDX/GAPVD1/LRRFIP1/MACF1/PAK2/PPFIBP1/DDX3X/USP8/DDX6/PKN2/TXNDC9/ITGB1/TJP1/EIF2A/CD2AP/PDLIM5/ARHGAP18/BZW1/CBL/CTNNAL1/EIF5/DHX29/USO1/CDH19/ARGLU1/NCK1/NUMB/ZC3H15/CD46/DLG1/TMPO/CORO1B/EPS8L1/PPP1CA/RANGAP1/CCS/UNC45A/BSG/LYPLA2/CHMP4B/PAK4/ALDOA/NUDC/GIPC1/ABCF3/MMP24/SLC3A2/S100A11/EMD	54
MF	GO:0005096	GTPase activator activity	46/1898	273/17697	0.001297593	0.029471814	0.025956085	RANBP2/RGPD3/RGPD4/RASA2/MYO9A/RASA1/SOS1/DOCK4/RGPD1/ACAP2/ARHGAP5/ARHGEF12/RABGAP1/GAPVD1/ARHGAP12/RAB3GAP2/NF1/RAB3GAP1/RGPD6/EVI5/RIN2/RGPD5/RABEP1/TBC1D15/AGFG1/ARHGAP18/ERRFI1/SEC23A/ARHGAP42/STARD13/GNAQ/RP2/NRP1/PLCB1/TBC1D25/TBCD/RANGAP1/TBC1D10B/ARHGAP8/NPRL2/NPRL3/RABEP2/ARFGAP1/AGAP3/ARHGDIA/GDI1	46
MF	GO:0004535	poly(A)-specific ribonuclease activity	6/1898	13/17697	0.001328889	0.029471814	0.025956085	CNOT8/PAN3/CNOT1/CNOT6L/CNOT6/CNOT2	6
MF	GO:0009982	pseudouridine synthase activity	6/1898	13/17697	0.001328889	0.029471814	0.025956085	PUS7L/PUS1/RPUSD2/RPUSD3/PUSL1/RPUSD1	6
MF	GO:0017025	TBP-class protein binding	8/1898	22/17697	0.00138403	0.030027437	0.026445428	GTF2A1/TAF1B/AHR/CAND1/TAF1/TAF1L/BRF1/RUVBL2	8
MF	GO:0003714	transcription corepressor activity	41/1898	238/17697	0.001505625	0.031970514	0.028156713	ZNF136/SIRT1/ATF7IP/ZEB1/CASP8AP2/N4BP2L2/KLF12/MED1/MIER3/NCOR1/PIAS1/NRIP1/MIER1/NPAT/CCAR1/ZHX1/TBL1XR1/ZNF451/YAP1/SFMBT2/COPS2/YY1/SCAI/AEBP2/ZNF281/CTCF/TLE4/CENPJ/NSD1/CBX4/DDX54/IRF2BP1/NOC2L/DMAP1/E4F1/MAP3K10/SIRT6/PEX14/RUVBL2/UXT/GPS2	41
MF	GO:0017112	Rab guanyl-nucleotide exchange factor activity	11/1898	38/17697	0.001621545	0.033714614	0.029692757	DENND4A/DENND4C/SBF2/DENND1B/RAB3GAP2/RAB3GAP1/C9orf72/RIN2/TRAPPC3/TRAPPC1/TRAPPC5	11
MF	GO:0004518	nuclease activity	37/1898	210/17697	0.001657909	0.033767209	0.029739078	N4BP2/XRN1/DIS3/DICER1/CNOT8/DCP2/PGAP1/RAD50/WRN/PAN3/ERCC5/XRN2/ZRANB3/ERCC4/FANCM/CNOT1/CNOT6L/CNOT6/ABCE1/CNOT2/NME1/RPP25/EXOSC5/PNKP/LAS1L/TREX1/TSEN54/TSEN34/EXOSC4/ENDOG/RNASEH2A/NTHL1/RNASEK/POP7/ERI3/RPP21/APEX2	37
MF	GO:0070064	proline-rich region binding	7/1898	18/17697	0.001762922	0.034922157	0.03075625	PRPF40A/ABI2/WBP4/NEDD4/YAP1/CYLD/RABAC1	7
MF	GO:0019205	nucleobase-containing compound kinase activity	12/1898	44/17697	0.001784599	0.034922157	0.03075625	N4BP2/RAD50/DLG1/NME3/NME1/TK1/UCK1/PNKP/AK1/NME2/NME4/GUK1	12
MF	GO:0004527	exonuclease activity	18/1898	81/17697	0.002005652	0.038493091	0.033901204	XRN1/DIS3/CNOT8/DCP2/RAD50/WRN/PAN3/XRN2/CNOT1/CNOT6L/CNOT6/CNOT2/EXOSC5/TREX1/EXOSC4/ENDOG/ERI3/APEX2	18
MF	GO:0009055	electron transfer activity	23/1898	114/17697	0.002060985	0.038808734	0.034179193	ASPH/NDUFA12/SURF1/CYC1/DHDH/TSTA3/COX4I1/AKR1A1/PTGES2/NDUFS3/TXNRD2/UQCR11/UQCRQ/AKR7A2/POR/COX5A/UQCRC1/COX8A/NDUFS6/COX5B/UQCR10/COX6B1/COX6A1	23
MF	GO:0047485	protein N-terminus binding	22/1898	109/17697	0.002533797	0.046828319	0.041242112	NIPBL/NCOA3/BIRC2/EXOC5/GTF2H3/ERCC5/NPAT/NCOA1/TBL1XR1/ERCC4/NBN/PDLIM5/DCTN4/ATM/EIF5A/SNF8/TARBP2/CHMP6/PEX14/HAX1/THAP7/SUV39H1	22
MF	GO:0004843	thiol-dependent ubiquitin-specific protease activity	22/1898	110/17697	0.002853527	0.051778542	0.045601817	USP34/USP47/OTUD4/USP12/USP37/VCPIP1/MYSM1/USP15/USP8/USP1/TANK/USP24/USP3/USP16/OTUD6B/USP33/USP28/USP25/CYLD/STAMBPL1/OTUD5/JOSD2	22
MF	GO:0017069	snRNA binding	12/1898	47/17697	0.003266784	0.056320389	0.049601861	CCNT1/DDX21/CCNT2/RBM41/EIF5A/SNRPA/HEXIM2/PRPF31/MEPCE/LSM2/LSM10/LSM4	12
MF	GO:0004540	ribonuclease activity	23/1898	118/17697	0.003270467	0.056320389	0.049601861	XRN1/DIS3/DICER1/CNOT8/DCP2/PAN3/XRN2/CNOT1/CNOT6L/CNOT6/ABCE1/CNOT2/RPP25/EXOSC5/TSEN54/TSEN34/EXOSC4/ENDOG/RNASEH2A/RNASEK/POP7/ERI3/RPP21	23
MF	GO:0003724	RNA helicase activity	17/1898	78/17697	0.003273129	0.056320389	0.049601861	DHX36/DDX21/DDX46/DDX18/DDX3X/DDX6/YTHDC2/DDX50/DDX17/FANCM/DHX29/DDX52/DDX5/DDX54/DDX49/DDX56/DDX41	17
