# Supplementary material for: L Antigen Family Member 3 Serves as a Prognostic Biomarker for the Clinical Outcome and Immune Infiltration in Skin Cutaneous Melanoma
Source: Biomed Res Int. 2021 Mar 18;2021:6648182. doi: 10.1155/2021/6648182 (PMC8000545; doi:10.1155/2021/6648182)
Supplement: Supplementary 5 — Supplementary Table 5: the Kyoto Encyclopedia of Genes and Genomes enrichment analysis of LAGE3 relevant signature genes. [file 6648182.f5.txt]

Supplementary Table 5 The Kyoto Encyclopedia of Genes and Genomes enrichment analysis of LAGE3 relevant signature genes.
ID	Description	GeneRatio	BgRatio	pvalue	p.adjust	qvalue	geneID	Count
hsa00190	Oxidative phosphorylation	43/824	133/8034	2.10E-12	6.34E-10	5.52E-10	COX17/NDUFA12/NDUFA6/NDUFB9/CYC1/ATP6V0A1/COX4I1/NDUFB1/NDUFA8/NDUFC2/NDUFB8/NDUFV3/NDUFA2/NDUFC1/NDUFS3/UQCR11/NDUFS5/NDUFV1/UQCRQ/COX5A/NDUFA7/NDUFB2/NDUFS8/NDUFB4/UQCRC1/ATP6V0B/NDUFA11/COX8A/NDUFS6/COX5B/NDUFA3/UQCR10/NDUFA1/COX6B1/NDUFA13/COX6A1/ATP6V1F/ATP6V0C/NDUFS7/NDUFB10/NDUFB7/ATP6AP1/NDUFB11	43
hsa04932	Non-alcoholic fatty liver disease (NAFLD)	45/824	149/8034	9.20E-12	1.39E-09	1.21E-09	PIK3CA/ITCH/MAPK8/PRKAA1/CASP7/NDUFA12/NDUFA6/NDUFB9/CYC1/PIK3R2/COX4I1/NDUFB1/NDUFA8/NDUFC2/AKT1/NDUFB8/MAP3K11/NDUFV3/NDUFA2/NDUFC1/NDUFS3/UQCR11/NDUFS5/NDUFV1/UQCRQ/COX5A/NDUFA7/NDUFB2/NDUFS8/NDUFB4/UQCRC1/NDUFA11/COX8A/NDUFS6/COX5B/NDUFA3/UQCR10/NDUFA1/COX6B1/NDUFA13/COX6A1/NDUFS7/NDUFB10/NDUFB7/NDUFB11	45
hsa05016	Huntington disease	70/824	306/8034	4.23E-11	4.26E-09	3.71E-09	REST/CREB1/APAF1/KIF5B/RB1CC1/MAPK8/ATG2B/SP1/PIK3C3/DCTN4/GNAQ/PLCB1/NDUFA12/NDUFA6/NDUFB9/CYC1/ACTR1A/PSMD9/PSMC4/PSMD3/COX4I1/TUBA1C/SOD1/PSMD8/NDUFB1/BBC3/NDUFA8/PSMD4/NDUFC2/NDUFB8/NDUFV3/PSMB4/GPX1/MAP3K10/NDUFA2/POLR2F/CLTB/PSMB3/NDUFC1/NDUFS3/UQCR11/AP2S1/NDUFS5/NDUFV1/UQCRQ/ADRM1/COX5A/NDUFA7/NDUFB2/POLR2I/NDUFS8/NDUFB4/UQCRC1/POLR2L/POLR2E/NDUFA11/POLR2J/COX8A/NDUFS6/COX5B/NDUFA3/UQCR10…	70
hsa04714	Thermogenesis	56/824	231/8034	4.09E-10	2.86E-08	2.49E-08	CREB1/ATF2/SOS1/RPS6KA3/PRKAA1/RPS6KB1/FRS2/KRAS/PRKACB/ACSL4/SMARCA2/SOS2/KDM3A/COX17/NDUFA12/SLC25A29/NDUFA6/ACTB/NDUFB9/CYC1/COX4I1/NDUFB1/NDUFA8/NDUFC2/NDUFB8/NDUFV3/NDUFA2/SIRT6/NDUFC1/NDUFS3/UQCR11/NDUFS5/NDUFV1/UQCRQ/NDUFAF3/MLST8/COX5A/NDUFA7/NDUFB2/NDUFS8/NDUFB4/UQCRC1/NDUFA11/COX8A/NDUFS6/COX5B/NDUFA3/UQCR10/NDUFA1/COX6B1/NDUFA13/COX6A1/NDUFS7/NDUFB10/NDUFB7/NDUFB11	56
hsa05010	Alzheimer disease	77/824	369/8034	4.74E-10	2.86E-08	2.49E-08	PIK3CA/ADAM17/APC/APAF1/KIF5B/RB1CC1/MAPK8/ATG2B/KRAS/PIK3C3/CSNK1A1/LRP6/PPP3CB/CASP7/IDE/GNAQ/ADAM10/PPP3R1/PLCB1/AXIN1/NDUFA12/FZD9/NDUFA6/NDUFB9/CYC1/PSMD9/PIK3R2/BACE2/PSMC4/PSMD3/COX4I1/CSNK2B/TUBA1C/PSMD8/NDUFB1/NDUFA8/PSMD4/BAD/NDUFC2/AKT1/NDUFB8/NDUFV3/PSMB4/NDUFA2/PSMB3/NDUFC1/NDUFS3/UQCR11/NDUFS5/NDUFV1/UQCRQ/ADRM1/PSEN2/MAP2K2/COX5A/NDUFA7/NDUFB2/NDUFS8/NDUFB4/UQCRC1/PSENEN/CDK5/NDUFA…	77
hsa05012	Parkinson disease	57/824	249/8034	2.88E-09	1.45E-07	1.27E-07	APAF1/KIF5B/NFE2L2/MAPK8/PRKACB/CAMK2D/MFN1/NDUFA12/NDUFA6/NDUFB9/CYC1/TRAP1/PSMD9/PSMC4/PSMD3/TXN2/COX4I1/TUBA1C/PSMD8/NDUFB1/NDUFA8/UBA52/PSMD4/NDUFC2/NDUFB8/UBE2L3/NDUFV3/PSMB4/NDUFA2/PSMB3/NDUFC1/NDUFS3/UQCR11/NDUFS5/NDUFV1/UQCRQ/ADRM1/COX5A/NDUFA7/NDUFB2/NDUFS8/NDUFB4/UQCRC1/NDUFA11/COX8A/NDUFS6/COX5B/NDUFA3/UQCR10/NDUFA1/COX6B1/NDUFA13/COX6A1/NDUFS7/NDUFB10/NDUFB7/NDUFB11	57
hsa04723	Retrograde endocannabinoid signaling	34/824	148/8034	4.37E-06	0.000188696	0.000164426	MAPK8/GNG2/PRKACB/NAPEPLD/GNAQ/GNB4/PLCB1/NDUFA12/NDUFA6/NDUFB9/NDUFB1/NDUFA8/NDUFC2/NDUFB8/NDUFV3/NDUFA2/NDUFC1/NDUFS3/NDUFS5/NDUFV1/GNG5/NDUFA7/NDUFB2/NDUFS8/NDUFB4/NDUFA11/NDUFS6/NDUFA3/NDUFA1/NDUFA13/NDUFS7/NDUFB10/NDUFB7/NDUFB11	34
hsa05168	Herpes simplex virus 1 infection	77/824	491/8034	7.44E-05	0.00280802	0.002446863	ZNF430/ZNF791/ZNF136/ZNF484/PIK3CA/ZNF699/BIRC2/TAB2/ZNF41/APAF1/ZNF845/ZNF510/PTPN11/ZNF765/HCFC2/ZNF431/ZNF780A/ZNF675/ZNF91/ZNF611/ZFP14/ZNF160/ZNF627/ZNF81/ZNF426/ZNF180/ZNF268/ZFP1/ZNF184/MAP3K7/ZNF624/ZNF175/ZNF468/ZNF614/ZNF354C/ZNF189/ZNF708/JAK2/ZNF45/ZNF254/ZFP37/ZNF100/ZNF286A/ZNF561/ZNF813/ZNF227/ZNF680/ZNF701/ZNF567/ZNF585B/ZNF181/ZNF267/ZNF14/ZNF354B/ZNF562/ZNF417/ZNF235/ZNF383/ZNF1…	77
hsa04120	Ubiquitin mediated proteolysis	29/824	140/8034	0.000160606	0.005389229	0.004696087	BIRC6/BIRC2/TRIP12/CUL5/ITCH/SMURF2/VHL/CUL3/PIAS1/UBA6/UBE2W/MAP3K1/NEDD4/UBE3A/HERC4/XIAP/UBR5/CBL/UBA3/UBE2Q2/UBE2I/MGRN1/UBA52/UBE2L3/CDC34/UBE2S/UBE2M/STUB1/ANAPC11	29
hsa03018	RNA degradation	19/824	79/8034	0.000300185	0.009065577	0.007899596	XRN1/DIS3/TTC37/DCP1A/DHX36/CNOT8/DCP2/PAN3/XRN2/DDX6/CNOT1/CNOT6L/CNOT6/CNOT2/EXOSC1/EXOSC5/LSM2/EXOSC4/LSM4	19
hsa04137	Mitophagy - animal	17/824	68/8034	0.00037859	0.010394021	0.009057181	MAPK8/NBR1/USP15/USP8/RHOT1/SP1/KRAS/TBC1D15/HIF1A/ATG5/MFN1/SQSTM1/GABARAP/FIS1/CSNK2B/E2F1/UBA52	17
hsa05220	Chronic myeloid leukemia	17/824	76/8034	0.001469433	0.03698074	0.032224416	PIK3CA/RB1/SOS1/POLK/CDK6/PTPN11/SMAD4/KRAS/CRK/CBL/SOS2/PIK3R2/E2F1/BAD/AKT1/MAP2K2/IKBKG	17
hsa04140	Autophagy - animal	25/824	137/8034	0.002943884	0.068388681	0.059592786	PIK3CA/RB1CC1/MAPK8/PRKAA1/RPS6KB1/ATG2B/MAP3K7/KRAS/C9orf72/TANK/PRKACB/PIK3C3/RAB33B/HIF1A/ATG5/SQSTM1/GABARAP/PIK3R2/CTSD/BAD/AKT1/DAPK3/MAP2K2/MLST8/ATG4D	25
hsa05225	Hepatocellular carcinoma	29/824	168/8034	0.003370035	0.072696459	0.063346514	PIK3CA/RB1/ARID2/APC/SOS1/POLK/CDK6/NFE2L2/SMAD4/RPS6KB1/KRAS/PHF10/CSNK1A1/LRP6/SMARCA2/SOS2/AXIN1/FZD9/ACTB/PIK3R2/E2F1/BAD/AKT1/GSTO1/TXNRD2/GSTP1/GSTM4/MAP2K2/MGST3	29
hsa04146	Peroxisome	17/824	83/8034	0.003955064	0.079628616	0.069387083	FAR1/ACSL4/PEX13/ACOT8/SOD1/GSTK1/DECR2/MPV17/PEX14/PEX16/PRDX5/MVK/PEX10/ECH1/MPV17L2/PMVK/ABCD1	17
hsa03410	Base excision repair	9/824	33/8034	0.004801838	0.090624076	0.078968348	TDG/PARP4/LIG1/SMUG1/MUTYH/POLE4/POLD2/NTHL1/APEX2	9
hsa04012	ErbB signaling pathway	17/824	85/8034	0.005101355	0.090624076	0.078968348	PIK3CA/SOS1/MAPK8/RPS6KB1/PAK2/KRAS/CRK/CBL/NCK1/SOS2/CAMK2D/PIK3R2/BAD/EIF4EBP1/AKT1/PAK4/MAP2K2	17
hsa01524	Platinum drug resistance	15/824	73/8034	0.00638143	0.107066218	0.093295763	PIK3CA/BIRC2/TOP2B/APAF1/REV3L/XIAP/ATM/PIK3R2/BBC3/BAD/AKT1/GSTO1/GSTP1/GSTM4/MGST3	15
hsa05165	Human papillomavirus infection	48/824	330/8034	0.007602795	0.117840498	0.102684296	CREB1/PIK3CA/ITGAV/RB1/MAML2/RBL2/APC/SOS1/PRKCI/FOXO1/CDK6/MPP5/ITGA1/RPS6KB1/ITGA2/LAMA4/UBE3A/KRAS/PRKACB/ITGB1/CSNK1A1/PPP2R5E/ITGA4/PPP2R2A/ATM/SOS2/PARD3/ATR/DLG1/PPP2R5C/AXIN1/FZD9/ATP6V0A1/PIK3R2/E2F1/RFNG/BAD/EIF4EBP1/AKT1/HES6/TUBG1/MAP2K2/IKBKG/ATP6V0B/ATP6V1F/ATP6V0C/ATP6AP1/BCAP31	48
hsa04150	mTOR signaling pathway	26/824	155/8034	0.007804006	0.117840498	0.102684296	CAB39/PIK3CA/SOS1/RPS6KA3/PRKAA1/RPS6KB1/RICTOR/KRAS/LRP6/CAB39L/FNIP1/SOS2/PRR5/FZD9/SEC13/PIK3R2/NPRL2/NPRL3/EIF4EBP1/AKT1/SLC7A5/TELO2/MAP2K2/SLC3A2/MLST8/ATP6V1F	26
hsa04218	Cellular senescence	26/824	156/8034	0.008482965	0.121993121	0.106302824	HIPK3/PIK3CA/RB1/RBL2/SIRT1/FOXO1/CDK6/RAD50/TRPM7/KRAS/HIPK1/NBN/PPP3CB/ATM/NFATC2/PPP1CB/PPP3R1/ATR/SQSTM1/PIK3R2/PPP1CA/E2F1/EIF4EBP1/AKT1/MAP2K2/LIN37	26
hsa05211	Renal cell carcinoma	14/824	69/8034	0.009254749	0.127042461	0.110702737	PIK3CA/SOS1/VHL/PTPN11/PAK2/KRAS/CRK/HIF1A/SOS2/PIK3R2/BAD/AKT1/PAK4/MAP2K2	14
hsa00510	N-Glycan biosynthesis	11/824	50/8034	0.010974689	0.138740024	0.120895804	MAN1A2/ALG10B/MAN2A1/MAN1A1/STT3B/B4GALT2/ALG1/DPM2/DAD1/ALG3/DPM3	11
hsa04141	Protein processing in endoplasmic reticulum	27/824	167/8034	0.011025697	0.138740024	0.120895804	MAN1A2/NFE2L2/SEC24A/DNAJC10/MAPK8/SEC62/SEC24B/DNAJC3/LMAN1/SEC63/MAN1A1/SEC23A/EDEM3/UGGT2/STT3B/ERLEC1/TRAM1/NSFL1C/SEC13/PRKCSH/UBXN6/DAD1/SSR4/RAD23A/HSPBP1/STUB1/BCAP31	27
hsa04910	Insulin signaling pathway	23/824	137/8034	0.011769183	0.142171727	0.123886134	PIK3CA/SOS1/PRKCI/FOXO1/PHKB/MAPK8/PRKAA1/RPS6KB1/KRAS/SOCS4/PRKACB/CRK/CBL/SOS2/PPP1CB/PIK3R2/PPP1CA/BAD/EIF4EBP1/AKT1/PHKG2/G6PC3/MAP2K2	23
hsa05210	Colorectal cancer	16/824	86/8034	0.013015502	0.151180066	0.131735854	PIK3CA/APC/SOS1/POLK/APPL1/SMAD4/MAPK8/RPS6KB1/KRAS/SOS2/AXIN1/PIK3R2/BBC3/BAD/AKT1/MAP2K2	16
hsa03050	Proteasome	10/824	46/8034	0.016252671	0.181789138	0.158408102	PSME4/PSMF1/PSMD9/PSMC4/PSMD3/PSMD8/PSMD4/PSMB4/PSMB3/ADRM1	10
hsa04211	Longevity regulating pathway	16/824	89/8034	0.017799458	0.187766539	0.163616712	CREB1/ATF2/PIK3CA/SIRT1/FOXO1/APPL1/RB1CC1/PRKAA1/RPS6KB1/SESN3/KRAS/PRKACB/ATG5/PIK3R2/EIF4EBP1/AKT1	16
hsa04660	T cell receptor signaling pathway	18/824	104/8034	0.018030562	0.187766539	0.163616712	PIK3CA/SOS1/MAPK8/PAK2/MAP3K7/KRAS/PPP3CB/NFATC2/NCK1/SOS2/PPP3R1/DLG1/PIK3R2/NFKBIB/AKT1/PAK4/MAP2K2/IKBKG	18
hsa01522	Endocrine resistance	17/824	98/8034	0.020721581	0.1981271	0.172644737	PIK3CA/RB1/NCOA3/SOS1/MAPK8/MED1/NCOR1/RPS6KB1/SP1/KRAS/PRKACB/SOS2/PIK3R2/E2F1/BAD/AKT1/MAP2K2	17
hsa05212	Pancreatic cancer	14/824	76/8034	0.021065308	0.1981271	0.172644737	PIK3CA/RB1/POLK/CDK6/SMAD4/MAPK8/RPS6KB1/BRCA2/KRAS/PIK3R2/E2F1/BAD/AKT1/IKBKG	14
hsa04919	Thyroid hormone signaling pathway	20/824	121/8034	0.021089214	0.1981271	0.172644737	MED13/PIK3CA/ITGAV/NCOA3/MED13L/FOXO1/NCOA2/MED1/NCOR1/NCOA1/KRAS/PRKACB/HIF1A/PLCB1/MED17/ACTB/PIK3R2/BAD/AKT1/MAP2K2	20
hsa00520	Amino sugar and nucleotide sugar metabolism	10/824	48/8034	0.02164965	0.1981271	0.172644737	TSTA3/GALE/CYB5R3/GPI/NANS/PMM1/GMPPA/AMDHD2/GALK1/RENBP	10
